# Supplementary material for: Calculation of ATP production rates using the Seahorse XF Analyzer
Source: EMBO Rep. 2023 Aug 7;24(10):e56380. doi: 10.15252/embr.202256380 (PMC10561364; doi:10.15252/embr.202256380)
Supplement: Supplementary file 3 — Dataset EV1 [file EMBR-24-e56380-s012.zip]

Archive with 5 entries (4 files):
- Dataset EV1/
- Dataset EV1/README.txt
- __MACOSX/Dataset EV1/._README.txt
- Dataset EV1/Dataset EV1.xlsx
- __MACOSX/Dataset EV1/._Dataset EV1.xlsx
