# Supplementary material for: Calculation of ATP production rates using the Seahorse XF Analyzer
Source: EMBO Rep. 2023 Aug 7;24(10):e56380. doi: 10.15252/embr.202256380 (PMC10561364; doi:10.15252/embr.202256380)
Supplement: Supplementary file 3 — Dataset EV1 [file EMBR-24-e56380-s012.zip › Dataset EV1/README.txt]

This Expanded View dataset contains information regarding how to calculate the buffer capacity in the Seahorse XF96 Analyzer.
