# Supplementary material for: Calculation of ATP production rates using the Seahorse XF Analyzer
Source: EMBO Rep. 2023 Aug 7;24(10):e56380. doi: 10.15252/embr.202256380 (PMC10561364; doi:10.15252/embr.202256380)
Supplement: Supplementary file 3 — Dataset EV1 [file EMBR-24-e56380-s012.zip › Dataset EV1/Dataset EV1.xlsx]

## Sheet: Dataset EV1
	Calculating the buffering power of the experimental medium in the XF96 microchamber
		H2SO4		Background
	Time (min)	Value	StandardMean	Value	StandardMean
The values here are taken from the five points prior to an injection of acid. The averages of these five values are used for calculating the change in pH	29.9492	7.29279	0.00325909	7.30009	0.00411645	pH prior to injection		Background
	30.2194	7.29008	0.00328163	7.29704	0.00417243	7.28752		7.29466
	30.4932	7.28764	0.00328955	7.29508	0.00478352
	30.7628	7.2848	0.00330911	7.29193	0.00477134
	31.0332	7.2823	0.00325619	7.28918	0.00481382
	46.8711	7.17028	0.00425279	7.31209	0.00803441	pH after first injection		Background
	47.148	7.16851	0.00417086	7.30977	0.00812545	7.16614		7.30707
	47.415	7.16606	0.00425956	7.30681	0.00807284
	47.6886	7.16412	0.00422837	7.30479	0.00811547
	47.954	7.16172	0.00424238	7.3019	0.00808918
	63.874	7.07201	0.00750349	7.31135	0.00558207	pH after second injection		Background
	64.1402	7.06987	0.00747696	7.30866	0.00553505	7.06866		7.30673
	64.4166	7.06845	0.00755384	7.30685	0.0056252
	64.6844	7.06657	0.00756295	7.30433	0.00555177
	64.9574	7.06638	0.00810933	7.30247	0.00553044
	80.8585	6.98531	0.00781934	7.3201	0.00552096	pH after third injection		Background
	81.1348	6.98398	0.00783686	7.31828	0.00562581	6.98212		7.31617
	81.4032	6.98197	0.00780443	7.31609	0.00554864
	81.6816	6.98062	0.00785707	7.31429	0.00560524
	81.9474	6.97869	0.00776628	7.31209	0.00554139
	97.9753	6.90194	0.0104217	7.32749	0.00593511	pH after fourth injection		Background
	98.2447	6.90015	0.0103967	7.32545	0.0059226	6.89949		7.32373
	98.5148	6.89974	0.0100166	7.3239	0.00591165
	98.7842	6.89827	0.00994978	7.32164	0.00588634
	99.0551	6.89738	0.00982508	7.32017	0.00596236
		pH reading	Background pH	Background drift	pH corrected for background drift	delta pH	Concentration of H2SO4 injected (in mM)	Concentration of H+ injected (in mM)	Volume of injection (in uL)	Total nmol H+ in well	Total well volume (uL)	nmol H+ per uL in well	nmol H+ per 2.28 uL	*The microchamber volume for the 96-well platform is 2.28 uL. As all measurements of medium acidification are made in this volume, calculations are straightforward if this is accounted for during the buffering power measurements. The buffering power of the medium is given by the slope of plotting the pH change against the acid titration.
	Starting pH	7.28752	7.29466	----	7.28752	0	----	----	----		150	0	0
	First injection	7.16614	7.30707	0.0124075	7.15373	0.133794	1.25	2.5	25	62.5	175	0.357143	0.814286
	Second injection	7.06866	7.30673	0.0120685	7.05659	0.230936	1.25	2.5	25	125	200	0.625	1.425
	Third injection	6.98212	7.31617	0.0215056	6.96061	0.326913	1.25	2.5	25	187.5	225	0.833333	1.9
	Fourth injection	6.89949	7.32373	0.0290666	6.87043	0.417094	1.25	2.5	25	250	250	1	2.28
																pH reading	Background pH	Background drift	pH corrected for background drift	delta pH	Concentration of H2SO4 injected (in mM)	Concentration of H+ injected	Volume of injection (in uL)	total nmol H+ in well	Total well volume (uL)	nmol H+ per uL in well	nmol H+ per 2.28 uL
															Starting pH	7.28752	7.29466	----	7.28752	0	----	----	----		150	0	0
															First injection	7.16614	7.30707	0.0124075	7.15373	0.133794	1.25	2.5	25	62.5	175	0.357143	0.814286
															Second injection	7.06866	7.30673	0.0120685	7.05659	0.230936	1.25	2.5	25	125	200	0.625	1.425
															Third injection	6.98212	7.31617	0.0215056	6.96061	0.326913	1.25	2.5	25	187.5	225	0.833333	1.9
															Fourth injection	6.89949	7.32373	0.0290666	6.87043	0.417094	1.25	2.5	25	250	250	1	2.28
																			chang in pH
