# Supplementary material for: Calculation of ATP production rates using the Seahorse XF Analyzer
Source: EMBO Rep. 2023 Aug 7;24(10):e56380. doi: 10.15252/embr.202256380 (PMC10561364; doi:10.15252/embr.202256380)
Supplement: Supplementary file 4 — Dataset EV2 [file EMBR-24-e56380-s002.zip]

Archive with 5 entries (4 files):
- Dataset EV2/
- Dataset EV2/Dataset EV2.xlsx
- __MACOSX/Dataset EV2/._Dataset EV2.xlsx
- Dataset EV2/README.txt
- __MACOSX/Dataset EV2/._README.txt
