# Supplementary material for: Calculation of ATP production rates using the Seahorse XF Analyzer
Source: EMBO Rep. 2023 Aug 7;24(10):e56380. doi: 10.15252/embr.202256380 (PMC10561364; doi:10.15252/embr.202256380)
Supplement: Supplementary file 4 — Dataset EV2 [file EMBR-24-e56380-s002.zip › Dataset EV2/Dataset EV2.xlsx]

## Sheet: Dataset EV2
	Calculating the proton production rates needed to determine glycolytic ATP
	All values in the table are presented as mpH/min/1000 cells
		Vehicle controls ("NT" = No Treatment)					50 ng/mL LPS (TLR4 agonist)
	Time (min)	B02	B03	B04	B05	B06	G02	G03	G04	G05	G06
	1.35174	0.795424	0.990357	0.837816	0.707955	0.822982	2.29318	2.52294	3.76036	2.1103	1.96881
	6.94676	0.889994	0.970988	0.833561	0.636313	0.944964	2.60714	2.70808	3.54125	2.30366	2.10093
	12.5646	0.855551	0.868093	0.765879	0.57611	0.884078	2.57046	2.62263	3.34873	2.21544	2.02526
	18.1876	0.810536	0.812383	0.725582	0.543101	0.842627	2.52888	2.5718	3.26992	2.16518	2.00587
	23.8361	0.787268	0.78964	0.705666	0.531261	0.820482	2.51262	2.57092	3.25639	2.17829	2.01768
	29.4079	0.768904	0.760219	0.688789	0.522849	0.800303	2.54178	2.42086	3.25127	2.2131	2.05118
	35.1178	1.3789	1.15132	1.28382	0.85638	1.54179	3.12122	2.4662	4.1159	2.67143	2.32915
	40.7367	1.35531	1.18194	1.23808	0.88111	1.42578	3.36299	3.38328	4.49602	2.94138	2.6554
	46.3301	1.70087	1.74336	1.58057	1.11281	1.84768	3.47164	3.68045	4.67071	3.05664	2.78728
	52.0415	1.93645	2.06406	1.7722	1.28843	2.0884	2.94915	3.90212	4.43851	2.68239	2.47411
	57.6715	1.90448	1.9507	1.71119	1.23851	2.00181	2.96249	3.80903	4.38502	2.69698	2.20396
	63.3316	1.96143	1.97495	1.76031	1.26654	2.04085	2.88783	3.75339	4.30997	2.66144	2.46673
	69.0401	2.05332	2.14183	1.81924	1.31704	2.16406	2.78237	3.66859	4.02599	2.94097	2.62561
	74.6673	2.04354	2.11271	1.84999	1.334	2.18577	2.85838	3.65718	4.08852	2.6845	2.64375
	80.3179	2.07366	2.14494	1.89357	1.36599	2.20654	2.84821	3.64265	4.09554	2.73469	2.67778
	86.093	1.93676	2.03342	1.78344	1.27424	2.25713	2.7542	3.67806	4.15558	2.88806	2.5701
	91.7689	2.04365	2.17477	1.91035	1.43506	2.45313	2.86952	3.73394	4.23692	2.92221	2.6965
	97.4319	2.03164	2.16676	1.88984	1.41485	2.51807	2.9195	3.79425	4.32859	2.99136	2.745
		B02	B03	B04	B05	B06	G02	G03	G04	G05	G06
	ECAR (mpH/min)	0.778086	0.77493	0.697228	0.527055	0.810393	2.5272	2.49589	3.25383	2.19569	2.03443
	Buffering power in 2.28 uL	0.1745
	pmol H+/min	4.45894	4.44086	3.99557	3.02037	4.64408	14.4825	14.3031	18.6466	12.5828	11.6586
