# Supplementary material for: Calculation of ATP production rates using the Seahorse XF Analyzer
Source: EMBO Rep. 2023 Aug 7;24(10):e56380. doi: 10.15252/embr.202256380 (PMC10561364; doi:10.15252/embr.202256380)
Supplement: Supplementary file 4 — Dataset EV2 [file EMBR-24-e56380-s002.zip › Dataset EV2/README.txt]

This Expanded View Dataset EV2 provides sample calculations for converting ECAR (in mpH/min) to pmol H+/min. 
