# Supplementary material for: Calculation of ATP production rates using the Seahorse XF Analyzer
Source: EMBO Rep. 2023 Aug 7;24(10):e56380. doi: 10.15252/embr.202256380 (PMC10561364; doi:10.15252/embr.202256380)
Supplement: Supplementary file 5 — Dataset EV3 [file EMBR-24-e56380-s011.zip]

Archive with 5 entries (4 files):
- Dataset EV3/
- Dataset EV3/Dataset EV3.xlsx
- __MACOSX/Dataset EV3/._Dataset EV3.xlsx
- Dataset EV3/EV3.txt
- __MACOSX/Dataset EV3/._EV3.txt
