# Supplementary material for: Calculation of ATP production rates using the Seahorse XF Analyzer
Source: EMBO Rep. 2023 Aug 7;24(10):e56380. doi: 10.15252/embr.202256380 (PMC10561364; doi:10.15252/embr.202256380)
Supplement: Supplementary file 5 — Dataset EV3 [file EMBR-24-e56380-s011.zip › Dataset EV3/Dataset EV3.xlsx]

## Sheet: Dataset EV3
	Calculating the oxygen consumption parameters needed to determine ATP production rates
	All values in the table are presented as pmol O2/min/1000 cells
		Vehicle controls ("NT" = No Treatment)					50 ng/mL LPS (TLR4 agonist)
	Time (min)	B02	B03	B04	B05	B06	G02	G03	G04	G05	G06
	1.35174	4.83824	4.59207	4.35556	3.71664	5.23944	2.56811	2.16468	2.75579	2.07494	2.27857
	6.94676	4.51689	4.61359	4.5335	3.66486	5.2787	2.23352	2.0608	2.99047	1.9081	1.91814
	12.5646	4.13636	4.46828	4.43032	3.50616	5.21302	2.05099	1.92488	2.8392	1.81713	1.71698
	18.1876	3.92087	4.42182	4.34754	3.39716	5.18156	1.91265	1.8059	2.79244	1.70787	1.58523
	23.8361	3.85134	4.40169	4.39511	3.35549	5.228	1.84703	1.83219	2.77926	1.66705	1.59899
	29.4079	3.77815	4.3768	4.39258	3.32338	5.23176	1.75959	1.70261	2.74406	1.60972	1.45644
	35.1178	1.67135	1.48944	1.39357	1.52	1.70574	0.827976	0.814709	1.32885	0.79161	0.801992
	40.7367	1.61495	1.42642	1.38708	1.46559	1.71157	0.756417	0.74769	1.19643	0.688735	0.70152
	46.3301	1.63766	1.43429	1.40555	1.48932	1.73854	0.829384	0.77934	1.23053	0.740034	0.740127
	52.0415	4.01483	4.92187	4.88992	3.95397	7.80569	1.61278	1.54426	2.47689	1.48684	1.23805
	57.6715	4.05719	4.35057	4.5497	3.76955	6.71152	1.47004	1.45393	2.1277	1.37794	1.24635
	63.3316	4.63373	4.54987	4.98348	4.11183	7.29527	1.38978	1.34565	2.14512	1.31794	1.28127
	69.0401	7.18356	7.8669	7.00547	5.67212	11.3768	1.05318	1.3174	1.82412	1.26318	1.09035
	74.6673	6.93391	7.47898	7.02636	5.40333	10.7463	1.09955	1.23054	1.95651	1.62901	1.0898
	80.3179	7.21515	7.79305	7.34635	5.50439	10.5384	0.995941	1.1139	1.93096	1.37721	0.990138
	86.093	1.19051	0.925391	1.0335	1.32716	0.694791	0.521597	0.4913	0.925541	0.510417	0.5176
	91.7689	1.24865	1.01497	1.12469	1.27542	1.40077	0.508933	0.494586	0.877991	0.471889	0.503669
	97.4319	1.231	1.02615	1.13651	1.25056	1.39851	0.506713	0.482798	0.888234	0.502308	0.529857
		B02	B03	B04	B05	B06	G02	G03	G04	G05	G06
Basal respiration		2.57492	3.36869	3.26324	2.07644	3.83024	1.29549	1.27871	1.87855	1.15129	1.01096
ATP-linked respiration		2.18844	2.95889	2.99753	1.86198	3.50482	1.01041	1.00388	1.54818	0.924001	0.806896
Proton leak-linked respiration		0.386482	0.409794	0.265714	0.214462	0.325417	0.285078	0.274823	0.330365	0.227286	0.204061
