# Supplementary material for: Calculation of ATP production rates using the Seahorse XF Analyzer
Source: EMBO Rep. 2023 Aug 7;24(10):e56380. doi: 10.15252/embr.202256380 (PMC10561364; doi:10.15252/embr.202256380)
Supplement: Supplementary file 5 — Dataset EV3 [file EMBR-24-e56380-s011.zip › Dataset EV3/EV3.txt]

This Expanded View Dataset EV3 shows how to calculate the respiratory parameters required to calculate the cellular ATP production rate.
