# Supplementary material for: Calculation of ATP production rates using the Seahorse XF Analyzer
Source: EMBO Rep. 2023 Aug 7;24(10):e56380. doi: 10.15252/embr.202256380 (PMC10561364; doi:10.15252/embr.202256380)
Supplement: Supplementary file 6 — Dataset EV4 [file EMBR-24-e56380-s007.zip]

Archive with 7 entries (6 files):
- Dataset EV4/
- Dataset EV4/.DS_Store
- __MACOSX/Dataset EV4/._.DS_Store
- Dataset EV4/Dataset EV4.xlsx
- __MACOSX/Dataset EV4/._Dataset EV4.xlsx
- Dataset EV4/README.txt
- __MACOSX/Dataset EV4/._README.txt
