# Supplementary material for: Calculation of ATP production rates using the Seahorse XF Analyzer
Source: EMBO Rep. 2023 Aug 7;24(10):e56380. doi: 10.15252/embr.202256380 (PMC10561364; doi:10.15252/embr.202256380)
Supplement: Supplementary file 6 — Dataset EV4 [file EMBR-24-e56380-s007.zip › Dataset EV4/Dataset EV4.xlsx]

## Sheet: Dataset EV4
	Calculation of ATP production rates with values obtained from EV2 and EV3. All values presented as pmol O2/min/1000 cells
RESPIRATORY PARAMETERS NEEDED FOR CALCULATION	Vehicle controls ("NT" = No Treatment)					50 ng/mL LPS (TLR4 agonist)
	B02	B03	B04	B05	B06	G02	G03	G04	G05	G06
Basal respiration	2.57492	3.36869	3.26324	2.07644	3.83024	1.29549	1.27871	1.87855	1.15129	1.01096
ATP-linked respiration	2.18844	2.95889	2.99753	1.86198	3.50482	1.01041	1.00388	1.54818	0.924001	0.806896
Proton leak-linked respiration	0.386482	0.409794	0.265714	0.214462	0.325417	0.285078	0.274823	0.330365	0.227286	0.204061
Respiration driving ATP synthesis (correcting for proton leak)	2.22709	2.99987	3.0241	1.88343	3.53737	1.03892	1.03137	1.58122	0.946729	0.827302
Scale by 2.727 (P/O ratio) and by 2 (Seahorse outputs are in O2)	12.1465	16.3613	16.4934	10.2722	19.2928	5.66625	5.62508	8.62397	5.16346	4.5121
	Estimated pmol ATP generated during oxidative phosphorylation/min per 1000 cells
			AVERAGE		14.9133			AVERAGE		5.91817
			S.E.M.		1.6274			S.E.M.		0.70772
	All values presented as pmol H+/min/1000 cells
ACIDIFICATION PARAMETERS NEEDED FOR CALCULATION	Vehicle controls ("NT" = No Treatment)					50 ng/mL LPS (TLR4 agonist)
	B02	B03	B04	B05	B06	G02	G03	G04	G05	G06
Total H+ production rate	4.45894	4.44086	3.99557	3.02037	4.64408	14.4825	14.3031	18.6466	12.5828	11.6586
Respiratory acidification (Scale basal respiratory rate by 0.38)	0.978469	1.2801	1.24003	0.789048	1.45549	0.492285	0.485909	0.713848	0.437489	0.384163
Remaining glycolytic acidification	3.48047	3.16076	2.75554	2.23132	3.18859	13.9902	13.8172	17.9327	12.1453	11.2744
Scale by 1.53 (Adjusting for incomplete sensor coverage to match enzymatic lactate assays)	5.32513	4.83596	4.21598	3.41393	4.87855	21.4051	21.1403	27.4371	18.5823	17.2499
	Estimated pmol ATP generated during glycolysis/min per 1000 cells
			AVERAGE		4.53391			AVERAGE		21.1629
			S.E.M.		0.331019			S.E.M.		1.75208
