# Supplementary material for: Calculation of ATP production rates using the Seahorse XF Analyzer
Source: EMBO Rep. 2023 Aug 7;24(10):e56380. doi: 10.15252/embr.202256380 (PMC10561364; doi:10.15252/embr.202256380)
Supplement: Supplementary file 6 — Dataset EV4 [file EMBR-24-e56380-s007.zip › Dataset EV4/README.txt]

This Expanded View Dataset EV4 demonstrates how to calculate ATP production rate values from the OCR and ECAR values obtained during standard respiratory profiling as shown in Datasets EV1-EV3. 
