# Supplementary material for: Calculation of ATP production rates using the Seahorse XF Analyzer
Source: EMBO Rep. 2023 Aug 7;24(10):e56380. doi: 10.15252/embr.202256380 (PMC10561364; doi:10.15252/embr.202256380)
Supplement: Supplementary file 8 — Source Data for Figure 1 [file EMBR-24-e56380-s014.zip]

Archive with 23 entries (16 files):
- Source Data Figure 1/
- Source Data Figure 1/Figure 1F/
- Source Data Figure 1/Figure 1A/
- Source Data Figure 1/.DS_Store
- __MACOSX/Source Data Figure 1/._.DS_Store
- Source Data Figure 1/Figure 1B/
- Source Data Figure 1/Figure 1E/
- Source Data Figure 1/Figure 1D/
- Source Data Figure 1/Figure 1C/
- Source Data Figure 1/README.txt
- __MACOSX/Source Data Figure 1/._README.txt
- Source Data Figure 1/Figure 1F/Figure 1F.xlsx
- __MACOSX/Source Data Figure 1/Figure 1F/._Figure 1F.xlsx
- Source Data Figure 1/Figure 1A/Figure 1A.xlsx
- __MACOSX/Source Data Figure 1/Figure 1A/._Figure 1A.xlsx
- Source Data Figure 1/Figure 1B/Figure 1B.xlsx
- __MACOSX/Source Data Figure 1/Figure 1B/._Figure 1B.xlsx
- Source Data Figure 1/Figure 1E/Figure 1E.xlsx
- __MACOSX/Source Data Figure 1/Figure 1E/._Figure 1E.xlsx
- Source Data Figure 1/Figure 1D/Figure 1D.xlsx
- __MACOSX/Source Data Figure 1/Figure 1D/._Figure 1D.xlsx
- Source Data Figure 1/Figure 1C/Figure 1C.xlsx
- __MACOSX/Source Data Figure 1/Figure 1C/._Figure 1C.xlsx
