# Supplementary material for: Calculation of ATP production rates using the Seahorse XF Analyzer
Source: EMBO Rep. 2023 Aug 7;24(10):e56380. doi: 10.15252/embr.202256380 (PMC10561364; doi:10.15252/embr.202256380)
Supplement: Supplementary file 8 — Source Data for Figure 1 [file EMBR-24-e56380-s014.zip › Source Data Figure 1/README.txt]

This Figure 1 source data files contains the following data: 

Fig. 1A Ð Representative trace of pH from the Seahorse XF Analyzer calibrating the pH sensor with known amounts of acid injected via the instrument ports.
Fig. 1B Ð Plot of the change in pH elicited by known amounts of acid injected into the measurement chamber. 
Fig. 1C Ð Plot of rate of H+ efflux in A549 cells in the presence of respiratory inhibitors and titrated with glycolytic inhibitors. 
Fig. 1D Ð Representative standard curve of lactate efflux via enzymatic assay used to calibrate lactate efflux measurements.
Fig. 1E Ð Plot of lactate efflux rate (calculated from enzymatic assay) against H+ production rate calculated from Seahorse XF Analyzer
Fig. 1F Ð Lactate:H+ values provided for 17 distinct cell types (detailed in Appendix Table S1). 
