# Supplementary material for: Calculation of ATP production rates using the Seahorse XF Analyzer
Source: EMBO Rep. 2023 Aug 7;24(10):e56380. doi: 10.15252/embr.202256380 (PMC10561364; doi:10.15252/embr.202256380)
Supplement: Supplementary file 8 — Source Data for Figure 1 [file EMBR-24-e56380-s014.zip › Source Data Figure 1/Figure 1F/Figure 1F.xlsx]

## Sheet: Figure 1F
	Cell Type	Lactate:H+
	3T3-L1	1.73
	A431	1.28
	A549	1.6
	BAEC	1.58
	BMDM	1.58
	BT474	1.51
	C2C12	1.46
	Cortical neuron	1.45
	H460	1.58
	HCT116	1.43
	HepG2	1.36
	HUVEC	1.55
	Jurkat	1.54
	MCF10A	1.64
	MDA-MB231	1.61
	PC12	1.74
	Raw 264.7	1.45
	AVERAGE	1.53471
	ERROR	0.121095
