# Supplementary material for: Calculation of ATP production rates using the Seahorse XF Analyzer
Source: EMBO Rep. 2023 Aug 7;24(10):e56380. doi: 10.15252/embr.202256380 (PMC10561364; doi:10.15252/embr.202256380)
Supplement: Supplementary file 8 — Source Data for Figure 1 [file EMBR-24-e56380-s014.zip › Source Data Figure 1/Figure 1A/Figure 1A.xlsx]

## Sheet: Figure 1A
Time (s)	pH
0	7.464
0.257	7.463
0.517	7.462
0.778	7.462
1.038	7.461
1.299	7.461
1.559	7.46
1.819	7.459
2.079	7.46
2.34	7.458
2.6	7.457
2.861	7.457
5.44	7.466
5.698	7.465
5.961	7.465
6.218	7.464
6.482	7.46
6.739	7.463
7.003	7.462
7.26	7.462
7.523	7.461
7.78	7.461
8.043	7.46
8.301	7.46
10.881	7.467
11.143	7.466
11.401	7.466
11.663	7.465
11.922	7.465
12.184	7.465
12.442	7.46
12.704	7.464
12.963	7.463
13.225	7.463
13.483	7.462
13.747	7.462
16.362	7.309
16.62	7.293
16.883	7.286
17.14	7.283
17.403	7.281
17.66	7.279
17.924	7.28
18.181	7.277
18.444	7.276
18.702	7.275
18.965	7.274
19.222	7.273
21.803	7.317
22.065	7.313
22.324	7.312
22.586	7.311
22.844	7.31
23.106	7.31
23.365	7.309
23.627	7.309
23.886	7.308
24.147	7.308
24.406	7.307
24.668	7.307
27.433	7.32
27.69	7.322
27.954	7.32
28.211	7.32
28.475	7.321
28.732	7.32
28.996	7.32
29.254	7.319
29.517	7.319
29.774	7.319
30.037	7.318
30.294	7.318
32.899	7.212
33.161	7.197
33.42	7.191
33.682	7.188
33.94	7.185
34.202	7.184
34.461	7.183
34.723	7.182
34.981	7.181
35.243	7.18
35.502	7.18
35.764	7.178
38.342	7.215
38.599	7.211
38.863	7.209
39.12	7.208
39.383	7.208
39.641	7.207
39.904	7.206
40.161	7.206
40.424	7.206
40.682	7.205
40.945	7.204
41.203	7.204
43.956	7.216
44.213	7.215
44.473	7.214
44.734	7.214
44.994	7.213
45.255	7.213
45.515	7.213
45.776	7.212
46.036	7.212
46.297	7.212
46.557	7.212
46.817	7.211
