# Supplementary material for: Calculation of ATP production rates using the Seahorse XF Analyzer
Source: EMBO Rep. 2023 Aug 7;24(10):e56380. doi: 10.15252/embr.202256380 (PMC10561364; doi:10.15252/embr.202256380)
Supplement: Supplementary file 8 — Source Data for Figure 1 [file EMBR-24-e56380-s014.zip › Source Data Figure 1/Figure 1B/Figure 1B.xlsx]

## Sheet: Figure 1B
pH	Delta pH
	no HEPES	ERROR	2.5 mM HEPES	ERROR	5 mM HEPES	ERROR	10 mM HEPES	ERROR
0	0	0	0	0	0	0	0	0
0.36	0.644	0.03	0.259	0.025	0.161	0.022	0.079	0.018
0.63			0.462	0.033	0.287	0.033	0.147	0.027
0.83			0.608	0.034	0.379	0.032	0.199	0.025
1					0.46	0.033	0.244	0.029
