# Supplementary material for: Calculation of ATP production rates using the Seahorse XF Analyzer
Source: EMBO Rep. 2023 Aug 7;24(10):e56380. doi: 10.15252/embr.202256380 (PMC10561364; doi:10.15252/embr.202256380)
Supplement: Supplementary file 8 — Source Data for Figure 1 [file EMBR-24-e56380-s014.zip › Source Data Figure 1/Figure 1E/Figure 1E.xlsx]

## Sheet: Figure 1E
	All data normalized per ug of protein
	A549		INS-832/13		HepG2		Cortical Neuron		BMDM
	PPR	Lactate	PPR	Lactate	PPR	Lactate	PPR	Lactate	PPR	Lactate
	19.2	27.9	1.78156	0	27.8	34.8	28.1	37.9	22.8	35.2
	15.3	22.6	3.13471	0	23	30.4	21.1	29.2	17.86	23.07
	12.7	16.9	3.11244	2.2	21.8	26.8	16.7	22.4	12.76	16.77
	8.7	11.9			15.2	17.5	11.9	15.6	8.65	11.15
	5.9	7.4			6.4	6	7.2	9.7	5.75	6.94
	2.6	0.7			2.4	1.1	2.8	1.4	2.64	1.15
	ERROR	ERROR	ERROR	ERROR	ERROR	ERROR	ERROR	ERROR	ERROR	ERROR
	1.2	1.4	0.277132	2.6	1.6	1	2.2	2.6	1.5	1.2
	1.2	1.9	0.477098	2.4	2.4	2.3	1.3	1.4	0.3	2.8
	1.2	1.5	0.29037	1.4	1.8	1.1	0.9	1.1	1	1.8
	0.6	0.7			2.8	3	0.9	1	0.5	1.3
	0.6	1			1.1	1.1	0.9	0.9	0.1	0.7
	0.1	0.3			0.1	0.1	0.2	0.2	0.2	0.1
	AGGREGATE A549 DATA				AGGREGATE HEPG2 DATA				AGGREGATE INS-1 DATA				AGGREGATE NEURON DATA
		PPR/min	Lactate/min			PPR/min	Lactate/min			PPR/min				PPR/min	Lactate/min
	Control	289.078	326.338		Control	346.898	456.702		Control	14.9386	12.7825		Control	247.713	300.137
	1.25 mM 2DG	239.835	290.1		5 mM 2DG	244.802	333.321		5 mM 2DG	22.5322	26.244		1.25 mM 2DG	184.528	232.788
	2.5 mM 2DG	204.278	231.884		10 mM 2DG	252.652	339.205		20 mM 2DG + 5 mM IAA	23.0852	25.3443		2.5 mM 2DG	147.569	187.199
	5 mM 2DG	133.364	144.489		50 uM IODO	125.805	152.48			Lactate/min			5 mM 2DG	99.3655	130.314
	10 mM 2DG	90.4665	108.132		150 IODO	51.6889	50.0863		Control	-3.34899	5.6251		10 mM 2DG	74.4247	69.9966
	20 mM 2DG + 5 mM IAA	39.4792	0		20 mM 2DG + 2 mM IAA	39.8215	14.0033		5 mM 2DG	-3.95533	2.43715		20 mM 2DG + 5 mM IAA	25.5075	8.94602
									20 mM 2DG + 5 mM IAA	2.15406	1.44228
		PPR/min	Lactate/min			PPR/min	Lactate/min						300	PPR/min	Lactate/min
	Control	252.733	362.715		Control	330.845	437.405						Control	206.052	305.667
	1.25 mM 2DG	211.254	315.176		5 mM 2DG	243.958	327.749						1.25 mM 2DG	153.278	235.109
	2.5 mM 2DG	178.994	244.722		10 mM 2DG	250.345	329.451						2.5 mM 2DG	140.343	181.551
	5 mM 2DG	115.458	158.383		50 uM IODO	126.113	144.604						5 mM 2DG	93.0084	118.464
	10 mM 2DG	84.3711	109.495		150 IODO	55.0499	47.7905						10 mM 2DG	55.1518	63.3092
	20 mM 2DG + 5 mM IAA	31.6666	11.3126		20 mM 2DG + 2 mM IAA	37.0176	13.839						20 mM 2DG + 5 mM IAA	24.6723	10.0788
		PPR/min	Lactate/min			PPR/min	Lactate/min							PPR/min	Lactate/min
	Control	251.112	413.431		Control	354.386	485.465						Control	225.506	326.935
	1.25 mM 2DG	207.878	354.02		5 mM 2DG	243.945	403.798						1.25 mM 2DG	169.889	254.008
	2.5 mM 2DG	175.136	266.114		10 mM 2DG	245.925	357.015						2.5 mM 2DG	129.723	189.509
	5 mM 2DG	117.586	179.883		50 uM IODO	125.97	160.785						5 mM 2DG	98.8949	126.85
	10 mM 2DG	80.7139	128.459		150 IODO	55.7733	49.7329						10 mM 2DG	35.9422	86.2725
	20 mM 2DG + 5 mM IAA	31.6922	19.9668		20 mM 2DG + 2 mM IAA	35.4657	12.9022						20 mM 2DG + 5 mM IAA	18.5494	9.58106
		PPR/min	Lactate/min			PPR/min	Lactate/min							PPR/min	Lactate/min
	Control	236.755	343.182		Control	444.122	529.186						Control	362.339	427.786
	1.25 mM 2DG	163.995	284.452		2.5 mM 2DG	420.838	516.198						1.25 mM 2DG	246.359	322.403
	2.5 mM 2DG	130.533	161.534		10 mM 2DG	382.115	428.945						2.5 mM 2DG	195.481	241.348
	5 mM 2DG	93.7792	138.277		10 uM IODO	317.413	364.339						5 mM 2DG	144.356	177.128
	10 mM 2DG	65.0781	66.566		50 uM IODO	131.608	123.16						10 mM 2DG	91.3832	118.677
	20 mM 2DG + 5 mM IAA	30.3559	0		20 mM 2DG + 2 mM IAA	32.5196	17.9156						20 mM 2DG + 5 mM IAA	25.205	14.7937
		PPR/min	Lactate/min			PPR/min	Lactate/min							PPR/min	Lactate/min
	Control	202.997	302.459		Control	504.845	565.133						Control	317.621	417.941
	1.25 mM 2DG	160.024	210.204		2.5 mM 2DG	446.035	550.868						1.25 mM 2DG	238.145	313.913
	2.5 mM 2DG	137.44	159.091		10 mM 2DG	404.304	455.563						2.5 mM 2DG	183.71	256.458
	5 mM 2DG	96.4986	120.624		10 uM IODO	343.066	385.582						5 mM 2DG	141.601	181.241
	10 mM 2DG	66.0597	83.4246		50 uM IODO	146.356	128.644						10 mM 2DG	94.8901	124.063
	20 mM 2DG + 5 mM IAA	30.6354	13.2754		20 mM 2DG + 2 mM IAA	35.0005	18.6077						20 mM 2DG + 5 mM IAA	27.6343	16.569
		PPR/min	Lactate/min			PPR/min	Lactate/min							PPR/min	Lactate/min
	Control	185.315	305.504		Control	406.582	504.974						Control	256.181	435.925
	1.25 mM 2DG	146.756	212.999		2.5 mM 2DG	382.085	483.23						1.25 mM 2DG	198.085	300.382
	2.5 mM 2DG	110.375	184.647		10 mM 2DG	341.827	389.122						2.5 mM 2DG	156.678	226.269
	5 mM 2DG	80.8151	135.465		10 uM IODO	280.656	305.817						5 mM 2DG	116.465	165.872
	10 mM 2DG	45.085	49.578		50 uM IODO	109.803	123.837						10 mM 2DG	77.1223	101.668
	20 mM 2DG + 5 mM IAA	25.6619	10.8143		20 mM 2DG + 2 mM IAA	28.0667	14.4113						20 mM 2DG + 5 mM IAA	22.8409	12.5536
