# Supplementary material for: Calculation of ATP production rates using the Seahorse XF Analyzer
Source: EMBO Rep. 2023 Aug 7;24(10):e56380. doi: 10.15252/embr.202256380 (PMC10561364; doi:10.15252/embr.202256380)
Supplement: Supplementary file 8 — Source Data for Figure 1 [file EMBR-24-e56380-s014.zip › Source Data Figure 1/Figure 1D/Figure 1D.xlsx]

## Sheet: Figure 1D
Lactate (nmol)	Fluorescence (a.u. x 10^4)									LACTATE (nmol)	Best Fit Line
	n=1	n=2	n=3	n=4	n=5	n=6	AVERAGE	ERROR
100	5.1437	5.261	5.2246	5.0041	4.5588	4.9838	5.02933	0.256511		0	0
50	4.0619	4.2376	3.9996	3.9273	3.5601	3.9557	3.95703	0.223593		1	0.195289
25	2.946	3.0044	2.8464	2.7591	2.5934	2.8619	2.8352	0.145604		2	0.379429
12.5	1.9127	1.9678	1.8775	1.7479	1.7014	1.8448	1.84202	0.100713		3	0.553347
6.25	1.1488	1.1703	1.1084	1.0376	1.0179	1.1123	1.09922	0.0602924		4	0.717872
3.125	0.6212	0.6438	0.5912	0.5631	0.5705	0.6131	0.600483	0.0311364		5	0.873744
1.5625	0.3293	0.3291	0.306	0.2912	0.2939	0.3267	0.3127	0.0178947		6	1.02163
0.7813	0.1454	0.1551	0.1437	0.127	0.1415	0.1489	0.1436	0.0094187		7	1.16213
0	0	0	0	0	0	0	0	0		8	1.29577
										9	1.42306
										10	1.54443
										11	1.66029
										12	1.77101
										13	1.87691
										14	1.97831
										15	2.07548
										16	2.1687
										17	2.25818
										18	2.34416
										19	2.42684
										20	2.50639
										21	2.583
										22	2.65683
										23	2.72802
										24	2.79672
										25	2.86304
										26	2.92713
										27	2.98907
										28	3.04899
										29	3.10697
										30	3.16311
										31	3.2175
										32	3.27022
										33	3.32134
										34	3.37094
										35	3.41907
										36	3.46581
										37	3.51122
										38	3.55535
										39	3.59825
										40	3.63998
										41	3.68058
										42	3.7201
										43	3.75858
										44	3.79606
										45	3.83258
										46	3.86818
										47	3.90289
										48	3.93673
										49	3.96976
										50	4.00199
										51	4.03345
										52	4.06417
										53	4.09418
										54	4.1235
										55	4.15215
										56	4.18016
										57	4.20754
										58	4.23432
										59	4.26053
										60	4.28617
										61	4.31126
										62	4.33582
										63	4.35988
										64	4.38344
										65	4.40651
										66	4.42912
										67	4.45128
										68	4.473
										69	4.4943
										70	4.51518
										71	4.53566
										72	4.55575
										73	4.57546
										74	4.5948
										75	4.61379
										76	4.63242
										77	4.65072
										78	4.66869
										79	4.68634
										80	4.70367
										81	4.7207
										82	4.73744
										83	4.75388
										84	4.77005
										85	4.78594
										86	4.80156
										87	4.81693
										88	4.83204
										89	4.8469
										90	4.86152
										91	4.87591
										92	4.89006
										93	4.90399
										94	4.9177
										95	4.9312
										96	4.94449
										97	4.95757
										98	4.97045
										99	4.98314
										100	4.99564
