# Supplementary material for: Calculation of ATP production rates using the Seahorse XF Analyzer
Source: EMBO Rep. 2023 Aug 7;24(10):e56380. doi: 10.15252/embr.202256380 (PMC10561364; doi:10.15252/embr.202256380)
Supplement: Supplementary file 8 — Source Data for Figure 1 [file EMBR-24-e56380-s014.zip › Source Data Figure 1/Figure 1C/Figure 1C.xlsx]

## Sheet: Figure 1C
	PPR/min
	n=1	n=2	n=3	n=4	n=5	n=6	AVERAGE	ERROR
Control	289.078	252.733	251.112	236.755	202.997	185.315	236.332	15.2574
1.25 mM 2DG	239.835	211.254	207.878	163.995	160.024	146.756	188.29	14.9244
2.5 mM 2DG	204.278	178.994	175.136	130.533	137.44	110.375	156.126	14.4917
5 mM 2DG	133.364	115.458	117.586	93.7792	96.4986	80.8151	106.25	7.84436
10 mM 2DG	90.4665	84.3711	80.7139	65.0781	66.0597	45.085	71.9624	6.77643
20 mM 2DG + 5 mM IAA	39.4792	31.6666	31.6922	30.3559	30.6354	25.6619	31.5818	1.82421
