# Supplementary material for: Calculation of ATP production rates using the Seahorse XF Analyzer
Source: EMBO Rep. 2023 Aug 7;24(10):e56380. doi: 10.15252/embr.202256380 (PMC10561364; doi:10.15252/embr.202256380)
Supplement: Supplementary file 9 — Source Data for Figure 2 [file EMBR-24-e56380-s008.zip]

Archive with 19 entries (14 files):
- Source Data Figure 2/
- Source Data Figure 2/Figure 2A/
- Source Data Figure 2/.DS_Store
- __MACOSX/Source Data Figure 2/._.DS_Store
- Source Data Figure 2/~$gure 2.txt
- __MACOSX/Source Data Figure 2/._~$gure 2.txt
- Source Data Figure 2/Figure 2C/
- Source Data Figure 2/Figure 2D/
- Source Data Figure 2/Figure 2B/
- Source Data Figure 2/README.txt
- __MACOSX/Source Data Figure 2/._README.txt
- Source Data Figure 2/Figure 2A/Figure 2A.xlsx
- __MACOSX/Source Data Figure 2/Figure 2A/._Figure 2A.xlsx
- Source Data Figure 2/Figure 2C/Figure 2C.xlsx
- __MACOSX/Source Data Figure 2/Figure 2C/._Figure 2C.xlsx
- Source Data Figure 2/Figure 2D/Figure 2D.xlsx
- __MACOSX/Source Data Figure 2/Figure 2D/._Figure 2D.xlsx
- Source Data Figure 2/Figure 2B/Figure 2B.xlsx
- __MACOSX/Source Data Figure 2/Figure 2B/._Figure 2B.xlsx
