# Supplementary material for: Calculation of ATP production rates using the Seahorse XF Analyzer
Source: EMBO Rep. 2023 Aug 7;24(10):e56380. doi: 10.15252/embr.202256380 (PMC10561364; doi:10.15252/embr.202256380)
Supplement: Supplementary file 9 — Source Data for Figure 2 [file EMBR-24-e56380-s008.zip › Source Data Figure 2/README.txt]

This Figure 2 source data files contains the following data: 

Fig. 2A Ð Representative oxygen consumption rate for cells where glycolysis is absent and respiration is driven by glutamine and pyruvate.
Fig. 2B Ð Representative proton production rate to measure respiratory acidification in cells where glycolysis is absent and respiration is driven by glutamine and pyruvate.
Fig. 2C Ð Plot of rate of H+ efflux vs. respiration in various cell types to generate an H+/O2 value. 
Fig. 2D Ð H+/O2 values for 21 distinct cell types. Specific cell types provided in Appendix Table S2.
