# Supplementary material for: Calculation of ATP production rates using the Seahorse XF Analyzer
Source: EMBO Rep. 2023 Aug 7;24(10):e56380. doi: 10.15252/embr.202256380 (PMC10561364; doi:10.15252/embr.202256380)
Supplement: Supplementary file 9 — Source Data for Figure 2 [file EMBR-24-e56380-s008.zip › Source Data Figure 2/Figure 2A/Figure 2A.xlsx]

## Sheet: Figure 2A
Time (min)	OCR (pmol O2/min)
	CONTROL	ERROR	+UK5099 +BPTES	ERROR
1.3	87.6	3.3	81.4	2
6.8	90.2	3.5	80.6	2
12.4	91.1	3.6	80.4	2.1
18	91.9	3.8	78.6	2.2
23.6	47.6	2	42.8	2.1
29.1	48.9	2	45.2	2.2
34.6	49.4	2.1	46.5	1.8
40.2	50	2.1	47.5	1.9
45.9	279.2	10.2	168.4	3.3
51.5	265.7	10.9	171.1	3.3
57	260.6	10.9	167.6	3.1
62.6	321.5	18.3	160.1	2.8
68.2	314	18.4	153.2	2.8
74	305.5	17.9	147.5	2.9
79.6	44.8	2.4	33.3	2.1
85.2	42.4	2.2	31.7	2
91	40.2	2.1	30.6	2
