# Supplementary material for: Calculation of ATP production rates using the Seahorse XF Analyzer
Source: EMBO Rep. 2023 Aug 7;24(10):e56380. doi: 10.15252/embr.202256380 (PMC10561364; doi:10.15252/embr.202256380)
Supplement: Supplementary file 9 — Source Data for Figure 2 [file EMBR-24-e56380-s008.zip › Source Data Figure 2/Figure 2C/Figure 2C.xlsx]

## Sheet: Figure 2C
	All data normalized per ug of protein
	A549		INS-832/13		HepG2		Cortical Neuron		BMDM
	OCR	H+ prod.	OCR	H+ prod.	OCR	H+ prod.	OCR	H+ prod.	OCR	H+ prod.
	7.4	6	11.5	6	3.94	3.81	13.92	9.39	10.0012	8.73791
	5.7	4.4	5.2	2.6	19.31	11.23	0	3.34	3.103	4.42095
	10.1	6	10.2	4.3	25.21	11.93	11.32	8.42	12.317	8.87012
	11.2	6.6	13	5.1	3.31	3.27	23.44	16.86	19.4752	11.7864
	0	3.6	0	1.4	0.3	2.36	28.05	16.95	0	3.04527
	7.6	5.5	8	5.1	18.98	9.78	0	3.78	9.12839	7.857
	6.3	3.9	4.5	2.9	23.71	9.33	21.24	12.21	2.77935	3.85063
	6.5	3.9	8.2	4.4	0	2.46	0	3.25	10.9814	7.75293
	4.7	3.4	9.2	4.8	0.35	2.67	4.96	6.03	16.2187	10.1155
	0	1.9	0	1.9	19.29	9.52	3.03	4.42	0	2.73636
	6.7	5.1	5.8	3.4	21.61	8.96	0	2.58	9.13819	8.60607
	3.8	3.7	3.8	2.6	3.66	3.31	20.4	11.99	2.99062	4.24923
	3.1	3.2	6.6	3.8	0.66	2.32	0	3.14	8.38388	6.40863
	2.4	2.6	6.6	3.6	14.49	7.22	12.38	8.71	12.6975	8.55297
	0	1.8	0	0.9	14.71	6.7	11.9	10.51	0	2.88269
					0	2.34	0	3.18	9.08187	8.29336
					8.17	5.61			3.29267	4.09499
					6.36	4.75			5.85011	5.23202
					0	2.53			8.15636	6.12337
					3.83	3.46			0	3.03265
					1.22	2.6
					6.61	4.89
					5.01	3.99
	ERROR	ERROR	ERROR	ERROR	ERROR	ERROR	ERROR	ERROR	ERROR	ERROR
	0.4	0.5	0.9	0.9	3.94	3.81	1.16	0.35	1.47585	0.263589
	0.5	0.4	0.7	0.7	19.31	11.23	0	0.27	0.126216	0.37422
	1	0.7	1.3	1	25.21	11.93	0.45	0.31	0.696032	0.317574
	0.8	0.6	1.7	1	3.31	3.27	1.88	0.91	1.29059	0.258159
	0	0.4	0	0.5	0.3	2.36	1.3	0.67	0	0.185724
	0.6	0.7	0.9	0.6	18.98	9.78	0	0.19	1.2304	0.201196
	0.7	0.5	0.6	0.6	23.71	9.33	1.05	0.62	0.212915	0.301484
	0.9	0.6	1	0.7	0	2.46	0	0.3	0.744281	0.43018
	0.7	0.5	0.9	0.4	0.35	2.67	0.2	0.25	0.568561	0.356121
	0	0.4	0	0.3	19.29	9.52	0.24	0.51	0	0.100276
	0.6	0.6	0.6	0.7	21.61	8.96	0	0.27	1.12283	0.482554
	0.3	0.5	0.6	0.6	3.66	3.31	2.21	1	0.261058	0.561762
	0.3	0.4	0.9	0.8	0.66	2.32	0	0.27	0.410291	0.539594
	0.3	0.3	0.8	0.5	14.49	7.22	0.61	0.32	1.01049	0.430596
	0	0.3	0	0.3	14.71	6.7	2.11	1.32	0	0.44428
					0	2.34	0	0.28	1.29123	0.41035
					8.17	5.61			0.267489	0.435547
					6.36	4.75			0.564407	0.467583
					0	2.53			0.649906	0.388102
					3.83	3.46			0	0.357715
					1.22	2.6
					6.61	4.89
					5.01	3.99
	AGGREGATE A549 DATA								AGGREGATE INS DATA									AGGREGATE HEPG2 DATA													AGGREGATE NEURON DATA
		OCR			H+
		Control	0.1 uM BPTES	3 uM BPTES	Control	0.1 uM BPTES	3 uM BPTES			OCR			H+
	Basal	6.82638	7.03026	6.51368	5.70004	5.02221	5.08789			Control	50 nM UK5099	0.5 uM UK5099	Control	50 nM UK5099	0.5 uM UK5099			Controls		Inhibitors 1		Inhibitors 2		Inhibitors 3		Inhibitors 4		Fully inhibited			Controls		Inhibitors 1		Inhibitors 2		Inhibitors 3		Inhibitors 4		Fully inhibited
	Oligo.	4.84523	5.23655	3.9895	4.04766	3.62576	3.60202		Basal	13.0755	9.15704	6.24862	9.3613	7.21759	5.96066			OCRs	PPRs	OCRs	PPRs	OCRs	PPRs	OCRs	PPRs	OCRs	PPRs	OCRs	PPRs		OCRs	PPRs	OCRs	PPRs	OCRs	PPRs	OCRs	PPRs	OCRs	PPRs	OCRs	PPRs
	FCCP1	8.81978	5.31415	3.2079	5.10744	3.14556	2.86668		Oligo.	6.66113	6.1596	5.44712	5.27508	5.48446	4.96004			3.82482	4.09644	3.13403	3.54257	3.20529	4.09888	3.61094	3.41394	4.01852	4.09744	4.0449	3.77883		159.376	98.6352	105.338	75.3438	189.889	119.688	47.6951	50.415	161.825	114.328	115.152	85.546
	FCCP2	10.5853	3.81174	2.56172	5.93603	2.75441	2.51191		FCCP1	14.0656	10.9967	9.29797	7.58515	7.02961	7.10134			0.0352665	3.45067	0.142795	2.59547	-0.0170266	2.90567	0.322983	2.37317	1.00933	3.07448	1.24779	2.95412		0	30.1423	202.374	147.824	0	29.4489	23.8295	28.3205	0	31.4956	64.6079	66.4426
	Non-mito.	0	0	0	3.12785	1.48116	1.63549		FCCP2	17.4153	10.8877	7.72081	8.19307	6.48438	5.6741			18.5968	11.7608	20.3456	10.8655	21.0057	9.97072	17.1298	7.95118	9.79757	6.45977	7.81001	5.74897				244.837	155.647			0	16.0258			0	25.5288
									Non-mito.	0	0	0	3.179	2.99622	2.6702			31.7403	13.7031	29.9976	11.0627	27.3915	10.1159	18.5659	7.63537	7.32375	5.41112	5.68062	4.47626				0	37.5509
		OCR			H+													0	3.61974	0	3.12787	0	3.20533	0	2.50854	0	2.71784	0	2.55898
		Control	0.1 uM BPTES	3 uM BPTES	Control	0.1 uM BPTES	3 uM BPTES
	Basal	6.15581	6.52227	5.11343	4.58648	3.90941	3.58637			OCR			H+
	Oligo.	4.33861	4.98628	3.30617	3.25671	2.90462	2.67808			Control	50 nM UK5099	0.5 uM UK5099	Control	50 nM UK5099	0.5 uM UK5099			Controls		Inhibitors 1		Inhibitors 2		Inhibitors 3		Inhibitors 4		Fully inhibited			Controls		Inhibitors 1		Inhibitors 2		Inhibitors 3		Inhibitors 4		Fully inhibited
	FCCP1	7.12302	5.03795	2.65034	4.12994	2.50408	2.24753		Basal	13.0519	9.34346	6.59712	6.31227	3.65311	2.51302			OCRs	PPRs	OCRs	PPRs	OCRs	PPRs	OCRs	PPRs	OCRs	PPRs	OCRs	PPRs		OCRs	PPRs	OCRs	PPRs	OCRs	PPRs	OCRs	PPRs	OCRs	PPRs	OCRs	PPRs
	FCCP2	9.27805	3.74668	2.17494	4.94654	2.08416	1.68121		Oligo.	6.76383	5.86159	4.71097	3.22197	2.41152	2.34815			4.26347	4.60384	3.33153	3.76881	3.89963	4.34658	3.81497	3.75122	4.20748	4.27446	4.32917	4.2349		122.858	85.1423	100.042	70.2658	158.906	94.2946	49.7078	59.6124	112.202	70.0643	111.538	73.2572
	Non-mito.	0	0	0	2.54737	0.93084	0.83025		FCCP1	12.3631	9.7732	7.05827	5.48729	4.68095	3.55804			0.35097	4.08283	0.0316646	2.85118	0.15824	3.10654	0.442899	2.62822	0.901721	3.10557	1.21165	3.20073		0	22.7884	198.129	142.762	0	21.1591	26.2523	33.1338	0	19.1754	63.2501	64.4508
									FCCP2	15.6341	10.9129	6.64486	6.87903	4.72211	3.18207			23.6254	14.1667	22.9957	11.8232	27.6137	11.825	18.9489	8.62938	10.2058	6.85389	8.1492	5.97454				238.107	146.129			0	20.3616			0	23.7041
		OCR			H+				Non-mito.	0	0	0	1.85929	1.51073	0.972276			28.5118	14.498	31.6235	11.471	30.9969	10.862	19.4656	7.94727	8.25591	5.76826	6.21022	4.77968				0	30.4967
		Control	0.1 uM BPTES	3 uM BPTES	Control	0.1 uM BPTES	3 uM BPTES											0	3.67877	0	2.87909	0	3.08407	0	2.55814	0	2.83293	0	2.57207
	Basal	6.30066	5.45443	4.48825	4.34555	3.4061	3.30655
	Oligo.	4.86162	4.28116	2.46619	3.44781	2.63529	2.5879			OCR			H+																		Controls		Inhibitors 1		Inhibitors 2		Inhibitors 3		Inhibitors 4		Fully inhibited
	FCCP1	7.7008	3.86493	1.75644	4.31427	2.37647	2.02502			Control	50 nM UK5099	0.5 uM UK5099	Control	50 nM UK5099	0.5 uM UK5099			Controls		Inhibitors 1		Inhibitors 2		Inhibitors 3		Inhibitors 4		Fully inhibited			OCRs	PPRs	OCRs	PPRs	OCRs	PPRs	OCRs	PPRs	OCRs	PPRs	OCRs	PPRs
	FCCP2	8.84166	2.74469	1.2304	4.8709	2.04797	1.69707		Basal	10.8183	9.59136	5.22849	4.67976	4.8418	2.8219			OCRs	PPRs	OCRs	PPRs	OCRs	PPRs	OCRs	PPRs	OCRs	PPRs	OCRs	PPRs		147.112	91.2954	100.055	73.8865	208.569	106.554	40.7081	55.2675	191.616	109.868	141.868	90.652
	Non-mito.								Oligo.	3.67411	3.77444	2.70264	1.54065	2.25206	1.80928			4.44019	4.37079	3.435	3.80862	3.76308	4.41188	3.85313	4.12296	4.21479	4.29848	4.0197	3.89771		0	25.4176	230.157	166.179	0	23.2716	26.5343	33.5479	0	25.6585	79.4247	89.0959
		OCR			H+				FCCP1	7.39618	7.59554	5.38904	2.86507	3.4745	2.81011			0.0614953	3.31923	-0.289386	2.73035	0.12006	3.2984	0.26259	3.06695	0.942716	3.17933	1.03826	3.11281				264.694	156.151			0	20.3953			0	26.2896
		Control	0.1 uM BPTES	3 uM BPTES	Control	0.1 uM BPTES	3 uM BPTES		FCCP2	9.25168	7.93406	5.59985	3.49677	4.24921	3.088			23.711	13.7866	26.6861	12.3403	24.5722	12.7727	20.6337	9.78797	10.5402	7.00073	7.32449	5.86185				0	34.963
	Basal	8.51807	9.47864	8.37263	6.70183	6.77081	5.93546		Non-mito.	0	0	0	0.642891	1.71178	1.25926			24.1379	13.5415	29.7545	10.7643	28.3938	11.4457	21.537	8.94658	8.47414	5.97785	5.42335	4.87877
	Oligo.	7.25901	8.59949	4.6269	5.21429	5.14528	5.15432											0	3.54668	0	2.98008	0	3.41108	0	3.07331	0	2.97885	0	2.76918
	FCCP1	12.706	9.64281	4.00827	7.08832	4.90711	3.865
	FCCP2	13.5217	7.35532	3.03103	7.7561	4.67357	3.15839			OCR			H+																		Controls		Inhibitors 1		Inhibitors 2		Inhibitors 3		Inhibitors 4		Fully inhibited
	Non-mito.	0	0	0	4.16795	2.24586	1.87407			Control	50 nM UK5099	0.5 uM UK5099	Control	50 nM UK5099	0.5 uM UK5099			Controls		Inhibitors 1		Inhibitors 2		Inhibitors 3		Inhibitors 4		Fully inhibited			OCRs	PPRs	OCRs	PPRs	OCRs	PPRs	OCRs	PPRs	OCRs	PPRs	OCRs	PPRs
									Basal	12.5213	6.98529	6.83673	4.67976	4.8418	2.8219			OCRs	PPRs	OCRs	PPRs	OCRs	PPRs	OCRs	PPRs	OCRs	PPRs	OCRs	PPRs		147.669	83.2151	102.681	77.4012	231.418	118.962	45.9258	55.1383	262.067	118.077	105.116	73.3629
		OCR			H+				Oligo.	5.41311	3.82561	3.95027	1.54065	2.25206	1.80928			3.80956	3.50553	3.64854	3.31325	3.71004	3.33444	3.76399	2.91179	3.33323	3.40288	3.96241	3.10506		0	33.4143	162.586	128.202	0	35.8187	23.1736	41.4275	0	28.5306	130.198	102.872
		Control	0.1 uM BPTES	3 uM BPTES	Control	0.1 uM BPTES	3 uM BPTES		FCCP1	9.91511	7.40221	6.93591	2.86507	3.4745	2.81011			0.422315	2.48672	0.613465	2.4623	0.728446	2.46852	0.934802	2.09622	0.864266	2.59448	1.4642	2.42123				226.917	138.964			0	25.5128			0	26.4921
	Basal	7.88855	8.5087	7.68905	7.64029	7.64142	6.99488		FCCP2	13.7954	10.0409	8.65859	3.49677	4.24921	3.088			15.1767	9.19329	15.9652	8.92016	13.3818	7.65001	10.3567	6.29125	5.87978	4.70617	5.64278	4.22327				0	29.7336
	Oligo.	7.02872	7.82515	4.42414	6.12216	5.81009	5.25539		Non-mito.	0	0	0	0.642891	1.71178	1.25926			22.4701	10.2191	18.8715	8.52388	14.7779	7.47487	9.61174	5.76311	4.60304	4.03476	4.48153	3.47871
	FCCP1	12.4702	8.61716	3.5585	7.95231	5.9014	4.45474											0	2.03939	0	2.15142	0	2.44914	0	2.1612	0	2.53832	0	2.12739
	FCCP2	12.5157	5.76265	2.63059	8.50809	5.20075	3.75451
	Non-mito.	0	0	0	4.70995	3.04896	2.9224			OCR			H+																		Controls		Inhibitors 1		Inhibitors 2		Inhibitors 3		Inhibitors 4		Fully inhibited
										Control	50 nM UK5099	0.5 uM UK5099	Control	50 nM UK5099	0.5 uM UK5099			Controls		Inhibitors 1		Inhibitors 2		Inhibitors 3		Inhibitors 4		Fully inhibited			OCRs	PPRs	OCRs	PPRs	OCRs	PPRs	OCRs	PPRs	OCRs	PPRs	OCRs	PPRs
		OCR			H+				Basal	8.12361	4.78597	3.82507	4.70273	4.86557	2.83575			OCRs	PPRs	OCRs	PPRs	OCRs	PPRs	OCRs	PPRs	OCRs	PPRs	OCRs	PPRs		107.964	90.187	125.801	89.632	203.933	135.177	51.8041	65.2081	198.136	139.618	113.231	85.5126
		Control	0.1 uM BPTES	3 uM BPTES	Control	0.1 uM BPTES	3 uM BPTES		Oligo.	3.6674	2.85032	2.30832	1.54821	2.26311	1.81816			3.76751	3.33547	3.2984	2.90572	3.83548	3.26458	3.42393	2.90594	3.87158	3.14449	3.12017	3.15908		0	38.2686	224.279	172.211	0	36.1281	32.7767	55.3939	0	33.3817	151.681	131.49
	Basal	8.55051	8.40381	7.783	6.74369	6.15427	5.86143		FCCP1	7.39937	5.45599	4.08601	2.87913	3.49155	2.82391			0.377167	2.46147	0.616105	2.05372	0.66976	2.27976	0.946809	2.01534	1.34928	2.27409	0.948786	2.20743				290.204	181.754			0	29.96			0	36.7278
	Oligo.	6.16016	6.79505	3.72771	4.11264	3.39503	2.75273		FCCP2	8.69344	6.26752	4.12894	3.51393	4.27006	3.10316			18.368	9.96122	14.9026	8.11647	15.7123	7.73054	9.91238	5.52633	6.67894	4.55619	5.51539	4.02495				0	37.7617
	FCCP1	11.8545	6.24374	3.36433	7.41171	4.597	3.80368		Non-mito.	0	0	0	0.646047	1.72018	1.26544			24.7198	10.6385	17.764	7.90851	15.6357	7.2359	10.2106	5.23948	4.8654	3.88419	4.20159	3.32936
	FCCP2	12.3489	4.72844	2.64568	7.73157	3.82283	2.98295											0	2.05692	0	1.99311	0	2.22865	0	1.93198	0	2.1907	0	2.11262
	Non-mito.	0	0	0	3.4942	1.81768	1.78412																								Controls		Inhibitors 1		Inhibitors 2		Inhibitors 3		Inhibitors 4		Fully inhibited
																															OCRs	PPRs	OCRs	PPRs	OCRs	PPRs	OCRs	PPRs	OCRs	PPRs	OCRs	PPRs
																		Controls		Inhibitors 1		Inhibitors 2		Inhibitors 3		Inhibitors 4		Fully inhibited			91.5081	75.5757	97.9864	83.3988	192.465	106.427	40.765	50.9254	212.693	117.01	104.06	77.8625
																		OCRs	PPRs	OCRs	PPRs	OCRs	PPRs	OCRs	PPRs	OCRs	PPRs	OCRs	PPRs		0	36.5523	290.549	183.42	0	35.7604	36.7705	54.8995	0	36.7621	174.924	132.084
																		3.52021	2.94813	3.0377	2.25429	3.03555	3.01247	3.46714	2.74593	3.77122	2.78979	3.48973	2.58847				300.448	167.35			0	31.5878			0	38.8257
																		0.506164	1.86769	0.70632	1.48399	0.456711	1.98617	1.05957	1.75053	1.38071	1.81649	1.43531	1.68388				0	40.6713
																		16.3772	8.51025	12.976	6.60103	13.4575	7.15053	9.95517	5.14241	5.89601	4.05528	5.23011	3.53478
																		19.652	8.99423	14.2373	6.27846	12.4627	6.61498	8.85416	4.65448	4.62767	3.4211	4.08341	3.01526
																		0	1.74084	0	1.60999	0	2.137	0	1.82252	0	1.94448	0	1.75607
