# Supplementary material for: Calculation of ATP production rates using the Seahorse XF Analyzer
Source: EMBO Rep. 2023 Aug 7;24(10):e56380. doi: 10.15252/embr.202256380 (PMC10561364; doi:10.15252/embr.202256380)
Supplement: Supplementary file 9 — Source Data for Figure 2 [file EMBR-24-e56380-s008.zip › Source Data Figure 2/Figure 2D/Figure 2D.xlsx]

## Sheet: Figure 2D
	Cell Type	H+:O2
	3T3-L1	0.4
	A431	0.35
	A549	0.39
	BAEC	0.34
	BMDM	0.47
	C2C12	0.33
	Cortical astrocyte	0.43
	Cortical neuron	0.49
	H460	0.4
	HCT116	0.35
	HepG2	0.36
	HUVEC	0.45
	INS-1	0.34
	Jurkat	0.38
	MCF10a	0.31
	MCF7	0.35
	MDA-MB231	0.38
	NRVM	0.33
	PC12	0.41
	RAW 264.7	0.28
	Splenocytes	0.35
	AVERAGE	0.375714
	ERROR	0.052969
