# Supplementary material for: Calculation of ATP production rates using the Seahorse XF Analyzer
Source: EMBO Rep. 2023 Aug 7;24(10):e56380. doi: 10.15252/embr.202256380 (PMC10561364; doi:10.15252/embr.202256380)
Supplement: Supplementary file 9 — Source Data for Figure 2 [file EMBR-24-e56380-s008.zip › Source Data Figure 2/Figure 2B/Figure 2B.xlsx]

## Sheet: Figure 2B
Time (min)	H+ production rate (pmol H+/min)
	CONTROL	ERROR	+UK5099 +BPTES	ERROR
1.3	89.1	4.5	85.9	2.5
6.8	89.4	4.6	85	1.9
12.4	91	4.4	85	1.7
18	90.8	4.1	82.6	1.6
23.6	50.6	3.4	57.8	1.4
29.1	53.5	2.8	52.9	1.9
34.6	54	2.8	49.2	2.3
40.2	64.2	2.9	58.9	2.5
45.9	299.3	7.8	174.4	3
51.5	253.7	8.3	153.4	2.6
57	229.9	7.3	145.3	2.8
62.6	304.2	9.6	159.8	3
68.2	284.7	9.9	139.5	1.8
74	268.6	10.7	129	1.6
79.6	53.2	2.3	56.3	1.1
85.2	52.1	2.6	56.3	1.2
91	54.8	2.5	55.1	1.2
