# Supplementary material for: Calculation of ATP production rates using the Seahorse XF Analyzer
Source: EMBO Rep. 2023 Aug 7;24(10):e56380. doi: 10.15252/embr.202256380 (PMC10561364; doi:10.15252/embr.202256380)
Supplement: Supplementary file 10 — Source Data for Figure 3 [file EMBR-24-e56380-s001.zip]

Archive with 24 entries (18 files):
- Source Data Figure 3_EMBOR-22-56380V3/
- Source Data Figure 3_EMBOR-22-56380V3/.DS_Store
- __MACOSX/Source Data Figure 3_EMBOR-22-56380V3/._.DS_Store
- Source Data Figure 3_EMBOR-22-56380V3/~$gure 3.txt
- __MACOSX/Source Data Figure 3_EMBOR-22-56380V3/._~$gure 3.txt
- Source Data Figure 3_EMBOR-22-56380V3/Figure 3E/
- Source Data Figure 3_EMBOR-22-56380V3/Figure 3B/
- Source Data Figure 3_EMBOR-22-56380V3/Figure 3C/
- Source Data Figure 3_EMBOR-22-56380V3/Figure 3D/
- Source Data Figure 3_EMBOR-22-56380V3/README.txt
- __MACOSX/Source Data Figure 3_EMBOR-22-56380V3/._README.txt
- Source Data Figure 3_EMBOR-22-56380V3/Figure 3A/
- Source Data Figure 3_EMBOR-22-56380V3/Figure 3E/Figure 3E.xlsx
- __MACOSX/Source Data Figure 3_EMBOR-22-56380V3/Figure 3E/._Figure 3E.xlsx
- Source Data Figure 3_EMBOR-22-56380V3/Figure 3B/Figure 3B.xlsx
- __MACOSX/Source Data Figure 3_EMBOR-22-56380V3/Figure 3B/._Figure 3B.xlsx
- Source Data Figure 3_EMBOR-22-56380V3/Figure 3C/Figure 3C.xlsx
- __MACOSX/Source Data Figure 3_EMBOR-22-56380V3/Figure 3C/._Figure 3C.xlsx
- Source Data Figure 3_EMBOR-22-56380V3/Figure 3D/.DS_Store
- __MACOSX/Source Data Figure 3_EMBOR-22-56380V3/Figure 3D/._.DS_Store
- Source Data Figure 3_EMBOR-22-56380V3/Figure 3D/Figure 3D.xlsx
- __MACOSX/Source Data Figure 3_EMBOR-22-56380V3/Figure 3D/._Figure 3D.xlsx
- Source Data Figure 3_EMBOR-22-56380V3/Figure 3A/Figure 3A.xlsx
- __MACOSX/Source Data Figure 3_EMBOR-22-56380V3/Figure 3A/._Figure 3A.xlsx
