# Supplementary material for: Calculation of ATP production rates using the Seahorse XF Analyzer
Source: EMBO Rep. 2023 Aug 7;24(10):e56380. doi: 10.15252/embr.202256380 (PMC10561364; doi:10.15252/embr.202256380)
Supplement: Supplementary file 10 — Source Data for Figure 3 [file EMBR-24-e56380-s001.zip › Source Data Figure 3_EMBOR-22-56380V3/README.txt]

This Figure 3 source data files contains the following data: 

Fig. 3A Ð Data showing the values of cellular lactate efflux obtained by three methods: (left) H+ measured from the XF Analyzer, with the portion attributable to respiratory CO2 as the color in the stacked bar, (middle) lactate calculated from the XF Analyzer after adjustment for sensor coverage and respiratory acidification, and (right) enzymatic lactate efflux. This is given for A549, C2C12, and bone marrow-derived macrophages (BMDM). 
Fig. 3B. Ð Representative OCR trace showing parameters used in the ATP calculation
Fig. 3C Ð Representative H+ rate trace showing parameters used in the ATP calculation 
Fig. 3D Ð Aggregate ATP production rate data for cells offered DMEM with a complete complement of respiratory substrates (i.e. glucose, pyruvate, and glutamine) or in a simple-salts, Krebs buffer offered only glucose. 
Fig. 3E Ð Maximal, uncoupler-stimulated respiration data for conditions as in 3D. 
