# Supplementary material for: Calculation of ATP production rates using the Seahorse XF Analyzer
Source: EMBO Rep. 2023 Aug 7;24(10):e56380. doi: 10.15252/embr.202256380 (PMC10561364; doi:10.15252/embr.202256380)
Supplement: Supplementary file 10 — Source Data for Figure 3 [file EMBR-24-e56380-s001.zip › Source Data Figure 3_EMBOR-22-56380V3/Figure 3E/Figure 3E.xlsx]

## Sheet: Figure 3E
	data in pmol O2/min/1x10^3 cells
	Maximal Respiration		INDIVIDUAL BIOLOGICAL REPLICATES
DMEM	5.48893		DMEM	4.35024	4.3363	6.67216	6.59703
ERROR	0.661633		KREBS	2.42168	2.0415	2.78581	2.58122
Krebs	2.45755
ERROR	0.157435
