# Supplementary material for: Calculation of ATP production rates using the Seahorse XF Analyzer
Source: EMBO Rep. 2023 Aug 7;24(10):e56380. doi: 10.15252/embr.202256380 (PMC10561364; doi:10.15252/embr.202256380)
Supplement: Supplementary file 10 — Source Data for Figure 3 [file EMBR-24-e56380-s001.zip › Source Data Figure 3_EMBOR-22-56380V3/Figure 3B/Figure 3B.xlsx]

## Sheet: Figure 3B
	pmol O2/min/1x10^3 cells
Time	OCR	ERROR
1.04982	5.095	0.0812337
6.47993	4.89137	0.0853612
11.9133	4.78667	0.0852535
17.3369	1.92416	0.113846
22.775	1.92856	0.0972146
28.3137	2.02301	0.0909256
33.7468	4.87011	0.153816
39.1769	4.2354	0.128881
44.7211	4.25032	0.142104
50.1489	7.84879	0.25944
55.5897	6.4917	0.285632
61.1319	6.2302	0.259061
66.5698	1.31021	0.105837
72.0015	1.25968	0.101724
77.5423	1.24384	0.0976601
