# Supplementary material for: Calculation of ATP production rates using the Seahorse XF Analyzer
Source: EMBO Rep. 2023 Aug 7;24(10):e56380. doi: 10.15252/embr.202256380 (PMC10561364; doi:10.15252/embr.202256380)
Supplement: Supplementary file 10 — Source Data for Figure 3 [file EMBR-24-e56380-s001.zip › Source Data Figure 3_EMBOR-22-56380V3/Figure 3C/Figure 3C.xlsx]

## Sheet: Figure 3C
	pmol H+/min/1x10^3 cells
Time	H+ production rate	ERROR
1.04982	6.90278	0.134005
6.47993	6.85365	0.145487
11.9133	6.77361	0.137765
