# Supplementary material for: Calculation of ATP production rates using the Seahorse XF Analyzer
Source: EMBO Rep. 2023 Aug 7;24(10):e56380. doi: 10.15252/embr.202256380 (PMC10561364; doi:10.15252/embr.202256380)
Supplement: Supplementary file 10 — Source Data for Figure 3 [file EMBR-24-e56380-s001.zip › Source Data Figure 3_EMBOR-22-56380V3/Figure 3D/Figure 3D.xlsx]

## Sheet: Figure 3D
	all data in pmol ATP/min/1x10^3 cells
	ATP OxPhos	ATP Glyco		DMEM - INDIVIDUAL BIOLOGICAL REPLICATES
DMEM	15.924	9.2357		ATP OxPhos	16.6096	14.5734	16.5138	15.9992
ERROR	0.469729	0.492886		ATPGlyco	10.1363	10.0316	8.51329	8.26161
Krebs	7.80117	9.58161		KREBS - INDIVIDUAL BIOLOGICAL REPLICATES
ERROR	0.375063	0.545269		ATP OxPhos	7.28279	7.11852	8.06101	8.74235
				ATPGlyco	9.75232	8.13698	10.7844	9.65277
