# Supplementary material for: Calculation of ATP production rates using the Seahorse XF Analyzer
Source: EMBO Rep. 2023 Aug 7;24(10):e56380. doi: 10.15252/embr.202256380 (PMC10561364; doi:10.15252/embr.202256380)
Supplement: Supplementary file 10 — Source Data for Figure 3 [file EMBR-24-e56380-s001.zip › Source Data Figure 3_EMBOR-22-56380V3/Figure 3A/Figure 3A.xlsx]

## Sheet: Figure 3A
All data presented as pmol H+/min/1x10^3 cells	BEFORE	AFTER	ENZYMATIC LACTATE ASSAY
	CORRECTION	CORRECTION
A549
Non-Co2 H+	6.75	9.67	10.04
ERROR	0.56	0.79	1.03
Respiratory CO2	1.13
ERROR	0.12
C2C12
Non-Co2 H+	14.31	21.03	19.23
ERROR	1.47	2.2	2.12
Respiratory CO2	1.5
ERROR	0.18
BMDM
Non-Co2 H+	4.55	6.6	6.97
ERROR	0.3	0.42	0.37
Respiratory CO2	0.94
ERROR	0.13
AGGREGATE DATA A549
Non-Co2 H+	7	7.2	5.2	5.9	8.4
Respiratory CO2	1.4	1.1	0.7	1	1.3
After Correction	9.8	10.4	7.5	8.5	12.1
Enzymatic Lactate Assay	11.1	9.9	8.3	7.6	13.3
AGGREGATE DATA C2C12
Non-Co2 H+	13	11.8	18.5	14
Respiratory CO2	1.8	1.3	1.8	1.1
After Correction	18.9	17.2	27.2	20.8
Enzymatic Lactate Assay	17.3	15.9	25.4	18.3
AGGREGATE DATA BMDM
Non-Co2 H+	4.2	5.4	4.1	4.3	5.5	3.8
Respiratory CO2	0.6	0.9	0.9	1.2	1.4	0.6
After Correction	6	7.8	5.7	5.9	7.6	5.5
Enzymatic Lactate Assay	7.8	6.5	5.7	6.9	8.2	6.8
