# Supplementary material for: Calculation of ATP production rates using the Seahorse XF Analyzer
Source: EMBO Rep. 2023 Aug 7;24(10):e56380. doi: 10.15252/embr.202256380 (PMC10561364; doi:10.15252/embr.202256380)
Supplement: Supplementary file 11 — Source Data for Figure 4 [file EMBR-24-e56380-s010.zip]

Archive with 16 entries (12 files):
- Source Data Figure 4/
- Source Data Figure 4/Figure 4B/
- Source Data Figure 4/Figure 4C/
- Source Data Figure 4/.DS_Store
- __MACOSX/Source Data Figure 4/._.DS_Store
- Source Data Figure 4/~$gure 4.txt
- __MACOSX/Source Data Figure 4/._~$gure 4.txt
- Source Data Figure 4/Figure 4A/
- Source Data Figure 4/README.txt
- __MACOSX/Source Data Figure 4/._README.txt
- Source Data Figure 4/Figure 4B/Figure 4B.xlsx
- __MACOSX/Source Data Figure 4/Figure 4B/._Figure 4B.xlsx
- Source Data Figure 4/Figure 4C/Figure 4C.xlsx
- __MACOSX/Source Data Figure 4/Figure 4C/._Figure 4C.xlsx
- Source Data Figure 4/Figure 4A/Figure 4A.xlsx
- __MACOSX/Source Data Figure 4/Figure 4A/._Figure 4A.xlsx
