# Supplementary material for: Calculation of ATP production rates using the Seahorse XF Analyzer
Source: EMBO Rep. 2023 Aug 7;24(10):e56380. doi: 10.15252/embr.202256380 (PMC10561364; doi:10.15252/embr.202256380)
Supplement: Supplementary file 11 — Source Data for Figure 4 [file EMBR-24-e56380-s010.zip › Source Data Figure 4/README.txt]

This Figure 4 source data files contains the following data: 

Fig. 4A Ð Data showing the values of cellular lactate efflux obtained by the XF Analyzer and an enzymatic lactate assay for six different glioblastoma cell lines 
Fig. 4B. Ð OCR:ECAR ratios provided for five different glioblastoma cell lines assays both in vitro (3 weeks in culture) or ex vivo (assays immediately after removal and purification from in vivo engraftment). 
Fig. 4C Ð ATP production rates the cells used in Figure 4B.  
