# Supplementary material for: Calculation of ATP production rates using the Seahorse XF Analyzer
Source: EMBO Rep. 2023 Aug 7;24(10):e56380. doi: 10.15252/embr.202256380 (PMC10561364; doi:10.15252/embr.202256380)
Supplement: Supplementary file 11 — Source Data for Figure 4 [file EMBR-24-e56380-s010.zip › Source Data Figure 4/Figure 4B/Figure 4B.xlsx]

## Sheet: Figure 4B
	GS25	GBM39	GS114	GS116	GS122	MEAN	ERROR
in vitro	2.73	2.52	0.93	1.41	1.92	1.902	0.335759
ex vivo	7.1	4.1	3.67	5.09	5.73	5.138	0.6097
