# Supplementary material for: Calculation of ATP production rates using the Seahorse XF Analyzer
Source: EMBO Rep. 2023 Aug 7;24(10):e56380. doi: 10.15252/embr.202256380 (PMC10561364; doi:10.15252/embr.202256380)
Supplement: Supplementary file 11 — Source Data for Figure 4 [file EMBR-24-e56380-s010.zip › Source Data Figure 4/Figure 4C/Figure 4C.xlsx]

## Sheet: Figure 4C
	data are in pmol ATP/min/1x10^3 cells			AGGREGATE BIOLOGICAL DATA
	in vitro	ex vivo
ATP OxPhos	3.20406	2.142		ATP OxPhos	ATP Glyco
ERROR	0.524133	0.216573	IN VITRO	3.21	2.41	GS25
ATP Glyco	3.82566	0.896	EX VIVO	1.74	0.28
ERROR	0.988927	0.351491
			IN VITRO	5.02	6.26	GBM39
			EX VIVO	2.78	2.17
			IN VITRO	3.1903	6.2283	GS114
			EX VIVO	1.94	0.83
			IN VITRO	1.77	2.16	GS116
			EX VIVO	2.53	0.98
			IN VITRO	2.83	2.07	GS122
			EX VIVO	1.72	0.22
