# Supplementary material for: Calculation of ATP production rates using the Seahorse XF Analyzer
Source: EMBO Rep. 2023 Aug 7;24(10):e56380. doi: 10.15252/embr.202256380 (PMC10561364; doi:10.15252/embr.202256380)
Supplement: Supplementary file 11 — Source Data for Figure 4 [file EMBR-24-e56380-s010.zip › Source Data Figure 4/Figure 4A/Figure 4A.xlsx]

## Sheet: Figure 4A
	GS23	GS25	GS75	GS102	GS104	GS118
XF Analyzer	4.0751	2.40557	4.05389	1.90125	8.62013	4.54753
ERROR	0.466308	0.602574	0.39702	0.167651	0.964961	0.0896442
Enzyme Assay	3.6672	2.13347	4.21695	1.92764	7.98681	4.42758
ERROR	0.510893	0.344643	0.777027	0.266997	1.64071	0.0985719
	AGGREGATE DATA
	GS23	GS25	GS75	GS102	GS104	GS118
XF Analyzer	3.37	2.65	3.55	1.79	8.13	4.51
	4	1.992	4.29	1.93	9.1	4.82
	5.36	2.194	3.92	2.02	7.87	4.28
	3.52	2.73	4.54		9.57
Enzyme Assay	3.63	2.21	3.84	1.69	7.86	4.46
	3.97	1.81	4.97	2.12	10.55	4.48
	3.22	1.93	3.54	1.93	6.34	4.15
	3.88	2.49	4.32		7.33
