# Supplementary material for: Calculation of ATP production rates using the Seahorse XF Analyzer
Source: EMBO Rep. 2023 Aug 7;24(10):e56380. doi: 10.15252/embr.202256380 (PMC10561364; doi:10.15252/embr.202256380)
Supplement: Supplementary file 12 — Source Data for Figure 5 [file EMBR-24-e56380-s003.zip]

Archive with 25 entries (18 files):
- Source Data Figure 5/
- Source Data Figure 5/.DS_Store
- __MACOSX/Source Data Figure 5/._.DS_Store
- Source Data Figure 5/~$gure 5.txt
- __MACOSX/Source Data Figure 5/._~$gure 5.txt
- Source Data Figure 5/Figure 5A/
- Source Data Figure 5/Figure 5F/
- Source Data Figure 5/README.txt
- __MACOSX/Source Data Figure 5/._README.txt
- Source Data Figure 5/Figure 5C/
- Source Data Figure 5/Figure 5D/
- Source Data Figure 5/Figure 5E/
- Source Data Figure 5/Figure 5B/
- Source Data Figure 5/Figure 5A/Figure 5A.xlsx
- __MACOSX/Source Data Figure 5/Figure 5A/._Figure 5A.xlsx
- Source Data Figure 5/Figure 5F/Figure 5F.xlsx
- __MACOSX/Source Data Figure 5/Figure 5F/._Figure 5F.xlsx
- Source Data Figure 5/Figure 5C/Figure 5C.xlsx
- __MACOSX/Source Data Figure 5/Figure 5C/._Figure 5C.xlsx
- Source Data Figure 5/Figure 5D/Figure 5D.xlsx
- __MACOSX/Source Data Figure 5/Figure 5D/._Figure 5D.xlsx
- Source Data Figure 5/Figure 5E/Figure 5E.xlsx
- __MACOSX/Source Data Figure 5/Figure 5E/._Figure 5E.xlsx
- Source Data Figure 5/Figure 5B/Figure 5B.xlsx
- __MACOSX/Source Data Figure 5/Figure 5B/._Figure 5B.xlsx
