# Supplementary material for: Calculation of ATP production rates using the Seahorse XF Analyzer
Source: EMBO Rep. 2023 Aug 7;24(10):e56380. doi: 10.15252/embr.202256380 (PMC10561364; doi:10.15252/embr.202256380)
Supplement: Supplementary file 12 — Source Data for Figure 5 [file EMBR-24-e56380-s003.zip › Source Data Figure 5/README.txt]

This Figure 5 source data files contains the following data: 

Fig. 5A Ð Representative OCR and H+ traces for macrophages treated for 24 hr. with LPS 
Fig. 5B. Ð ATP production rates with macrophages treated with LPS or rotenone (inset: OCR:ECAR ratio for same conditions)
Fig. 5C Ð ATP production rates for macrophages treated with an LPS concentration-response (inset: OCR:ECAR ratio for same conditions)
Fig. 5D Ð Maximal, FCCP-stimulated respiration for macrophages as in 5C.
Fig. 5E Ð ATP production rates for macrophages treated with LPS for 2 or 4 hours
Fig. 5F Ð Maximal, FCCP-stimulated respiration for macrophages as in 5E.
