# Supplementary material for: Calculation of ATP production rates using the Seahorse XF Analyzer
Source: EMBO Rep. 2023 Aug 7;24(10):e56380. doi: 10.15252/embr.202256380 (PMC10561364; doi:10.15252/embr.202256380)
Supplement: Supplementary file 12 — Source Data for Figure 5 [file EMBR-24-e56380-s003.zip › Source Data Figure 5/Figure 5A/Figure 5A.xlsx]

## Sheet: Figure 5A
		All data in pmol O2/min/1x10^3 cells						All data in pmol H+/min/1x10^3 cells
	Time (min)	CONTROL	ERROR	50 ng/mL LPS	ERROR		Time (min)	CONTROL	ERROR	50 ng/mL LPS	ERROR
	1.29981	4.69025	0.12	2.52225	0.2		1.29981	3.0911	0.314195	10.846	0.301611
	6.31491	4.60569	0.12	2.42647	0.2		6.31491	3.04213	0.252048	10.726	0.305325
	11.3501	4.55219	0.13	2.3684	0.2		11.3501	3.01414	0.256527	10.7046	0.323376
	16.3164	4.52604	0.45	2.33641	0.2		16.3164	3.04872	0.239525	10.7212	0.336489
	21.3638	1.61644	0.45	1.82539	0.08
	26.5067	1.65429	0.45	1.66618	0.08
	31.5475	1.67935	0.54	1.64947	0.08
	36.567	4.99752	0.61	2.75364	0.18
	41.7087	5.17262	0.64	2.3924	0.16
	46.6829	5.78181	0.57	2.24172	0.14
	51.7551	8.37073	0.52	1.79	0.08
	56.9327	8.16147	0.53	1.79305	0.06
	61.9765	8.50387	0.07	1.75826	0.06
	67.0024	1.25043	0.08	1.25191	0.06
	72.1235	1.32847	0.08	1.27804	0.06
	77.2463	1.3401	0.02	1.23293	0.06
