# Supplementary material for: Calculation of ATP production rates using the Seahorse XF Analyzer
Source: EMBO Rep. 2023 Aug 7;24(10):e56380. doi: 10.15252/embr.202256380 (PMC10561364; doi:10.15252/embr.202256380)
Supplement: Supplementary file 12 — Source Data for Figure 5 [file EMBR-24-e56380-s003.zip › Source Data Figure 5/Figure 5F/Figure 5F.xlsx]

## Sheet: Figure 5F
		All data in pmol O2/min/1x10^3 cells
		Control	2 hr. LPS	4 hr. LPS
	MEAN	4.56603	5.4693	5.48364
	ERROR	0.367971	0.696735	0.457093
	AGGREGATE DATA FROM INDIVIDUAL BIOLOGICAL REPLICATES
		Control	2 hr. LPS	4 hr. LPS
		4.23423	4.32648	6.33708
		3.36404	4.35113	4.34921
		5.03595	7.19684	6.09975
		3.66198	6.00273	5.14852
