# Supplementary material for: Calculation of ATP production rates using the Seahorse XF Analyzer
Source: EMBO Rep. 2023 Aug 7;24(10):e56380. doi: 10.15252/embr.202256380 (PMC10561364; doi:10.15252/embr.202256380)
Supplement: Supplementary file 12 — Source Data for Figure 5 [file EMBR-24-e56380-s003.zip › Source Data Figure 5/Figure 5C/Figure 5C.xlsx]

## Sheet: Figure 5C
			All data in pmol ATP/min/10^3 cells
			ATP OxPhos	ATP Glycolysis				inset: All data in pmol O2/mpH
		Control	13.1333	5.96667				Control	4.58006
		ERROR	0.8184	1.22356				ERROR	0.437249
		1 ng/mL LPS	18.4667	11.2833				1 ng/mL LPS	3.00906
		ERROR	2.11182	1.64548				ERROR	0.107904
		3 ng/mL LPS	17.1	14.6167				3 ng/mL LPS	2.218
		ERROR	1.56077	1.49185				ERROR	0.142906
		10 ng/mL LPS	14.85	18.0167				10 ng/mL LPS	1.68098
		ERROR	1.13776	1.05749				ERROR	0.262321
		30 ng/mL LPS	9.48333	20.2833				30 ng/mL LPS	1.07956
		ERROR	0.823576	1.90218				ERROR	0.177167
	AGGREGATE DATA FROM BIOLOGICAL REPLICATES (ATP OXPHOS)						AGGREGATE DATA FROM BIOLOGICAL REPLICATES (OCR/ECAR)
	Control	1 ng/mL	3 ng/mL	10 ng/mL	30 ng/mL			[LPS]
	12	15.9	15.2	13.8	10.1		Control	1 ng/mL	3 ng/mL	10 ng/mL	30 ng/mL
	11.2	17.2	15.4	14.2	9.3		4.18636	2.83198	2.27778	2.43731	1.51473
	14.9	18	17.2	11.7	8.4		3.31217	2.88987	2.65816	2.13425	1.42456
	11.9	15	13.7	16	7.6		4.13841	2.98157	2.57934	1.79657	1.11811
	12.5	15.9	16.6	13.6	8.3		4.13944	3.04928	1.91208	1.88666	1.2686
	16.3	28.8	24.5	19.8	13.2		5.43478	2.78947	1.80435	0.743169	0.365639
							6.26923	3.5122	2.07627	1.08791	0.785714
	AGGREGATE DATA FROM BIOLOGICAL REPLICATES (ATP GLYCO)
	Control	1 ng/mL	3 ng/mL	10 ng/mL	30 ng/mL
	5.9	10.6	14.1	13.1	13.8
	9.4	15.8	16	18.6	21.1
	8.7	15.7	18	20.8	27.2
	6.9	11.7	18.6	19.1	20.1
	2.3	5.7	9.2	18.3	22.7
	2.6	8.2	11.8	18.2	16.8
