# Supplementary material for: Calculation of ATP production rates using the Seahorse XF Analyzer
Source: EMBO Rep. 2023 Aug 7;24(10):e56380. doi: 10.15252/embr.202256380 (PMC10561364; doi:10.15252/embr.202256380)
Supplement: Supplementary file 12 — Source Data for Figure 5 [file EMBR-24-e56380-s003.zip › Source Data Figure 5/Figure 5D/Figure 5D.xlsx]

## Sheet: Figure 5D
		All data in pmol O2/min/1x10^3 cells
		Control	1 ng/mL	3 ng/mL	10 ng/mL	30 ng/mL	50 ng/mL
	MEAN	6.28	8.83	7.38	5.78	2.42	2.21
	ERROR	0.43	0.67	0.57	0.44	0.17	0.21
		AGGREGATE DATA FROM INDIVIDUAL BIOLOGICAL REPLICATES
		Control	1 ng/mL	3 ng/mL	10 ng/mL	30 ng/mL	50 ng/mL
		6.5	8.1	6.2	5.4	2.5	2
		6.8	9.2	7.5	6.4	3	2.1
		6.5	8.8	6.7	4.7	2.1	2.5
		6.5	8.8	6.8	5.8	2.2	1.9
		4.2	6.5	7	4.8	2.8	3.1
		7.2	11.6	10.1	7.6	1.9	1.7
