# Supplementary material for: Calculation of ATP production rates using the Seahorse XF Analyzer
Source: EMBO Rep. 2023 Aug 7;24(10):e56380. doi: 10.15252/embr.202256380 (PMC10561364; doi:10.15252/embr.202256380)
Supplement: Supplementary file 12 — Source Data for Figure 5 [file EMBR-24-e56380-s003.zip › Source Data Figure 5/Figure 5E/Figure 5E.xlsx]

## Sheet: Figure 5E
			All data in pmol ATP/min/10^3 cells
			ATP OxPhos	ATP Glycolysis					inset: All data in pmol O2/mpH
		Control	13	4.4					Control	9.3
		ERROR	1.2	1.3					ERROR	0.96
		2 hr. LPS	12.7	11.8					2 hr. LPS	2.97
		ERROR	1.4	3.9					ERROR	0.08
		4 hr. LPS	14.1	16.7					4 hr. LPS	2.38
		ERROR	1.7	3.4					ERROR	0.08
	AGGREGATE DATA FOR INDIVIDUAL BIOLOGICAL REPLICATES (ATP OXPHOS)						AGGREGATE DATA FOR INDIVIDUAL BIOLOGICAL REPLICATES (OCR/ECAR)
		CONTROL	2 HR. LPS	4 HR. LPS				CONTROL	2 HR. LPS	4 HR. LPS
		13.11	13.17	13.17				9.77	2.95	2.31
		14.67	12.38	17.67				8.6	2.94	2.26
		14.4	10.59	13.79				9.62	3.02	2.21
		10.13	11.49	13.1				10.41	3	2.33
	AGGREGATE DATA FOR INDIVIDUAL BIOLOGICAL REPLICATES (GLYCO ATP)
		CONTROL	2 HR. LPS	4 HR. LPS
		8.31408	22.6319	24.174
		3.05363	4.62553	7.61568
		3.13745	8.63337	17.6373
		2.95007	11.1603	17.5661
