# Supplementary material for: Calculation of ATP production rates using the Seahorse XF Analyzer
Source: EMBO Rep. 2023 Aug 7;24(10):e56380. doi: 10.15252/embr.202256380 (PMC10561364; doi:10.15252/embr.202256380)
Supplement: Supplementary file 12 — Source Data for Figure 5 [file EMBR-24-e56380-s003.zip › Source Data Figure 5/Figure 5B/Figure 5B.xlsx]

## Sheet: Figure 5B
				All data in pmol ATP/min/10^3 cells
				ATP OxPhos	ATP Glycolysis				inset: All data in pmol O2/mpH
			Control	13.1846	4.91535				Control	5.8
			ERROR	0.824968	0.418369				ERROR	0.7
			Rotenone	2.63045	16.1571				Rotenone	1.3
			ERROR	0.729795	0.68693				ERROR	0.2
			50 ng/mL LPS	6.23679	20.0219				50 ng/mL LPS	1
			ERROR	1.06321	1.00922				ERROR	0.5
	REPLICATE DATA FROM INDIVIDUAL BIOLOGICAL REPLICATES							REPLICATE DATA FROM INDIVIDUAL BIOLOGICAL REPLICATES
	CONTROL		50 ng/mL LPS		Rotenone			CONTROL	LPS	ROTENONE
	ATP OXPHOS	ATP GLYCO	ATP OXPHOS	ATP GLYCO	ATP OXPHOS	ATP GLYCO		OCR/ECAR	OCR/ECAR	OCR/ECAR
	12.5	1.63355	6.01	15.4761	4.18459	15.3451		5.90835	1.34853	0.630215
	9.51062	6.52058	1.36361	22.141	0.331864	14.5392		12.6497	3.46407	0.152091
	12.4198	9.06365	3.4674	17.9473	3.08346	18.0237		3.60828	1.79409	1.2772
	11.0222	5.10034	10.0453	17.2988	2.92189	16.7202		7.04688	1.88523	0.192358
	9.24802	5.82265	1.23559	23.565				7.64371	1.57779	3.47074
	10.0982	7.62928	0.161963	19.9923				2.93505	0.263485	0.419097
	13.2691	2.82695	8.35146	23.2129				2.82322	0.609164
	15.2515	4.95933	6.66609	14.3623				3.72242	0.335146
	10.3931	4.39422	3.31312	16.2501				6.59941	0.337608
	12.1821	3.63386	8.0059	18.9806				2.97308	1.1862
	11.009	4.50712	5.82737	24.9353				5.45512	1.24183
	16.7849	5.40165	3.58112	26.1014				7.18091	1.16211
	15.6797	4.51335	9.07061	16.3988				6.95808	1.42584
	17.3874	2.91223	12.9017	15.288				4.92548	1.34578
	11.1544	4.50549	13.5506	16.145				5.99266	1.28934
	17.022	4.46115
	20.5347	4.01794
	11.8566	6.57296
