# Supplementary material for: Calculation of ATP production rates using the Seahorse XF Analyzer
Source: EMBO Rep. 2023 Aug 7;24(10):e56380. doi: 10.15252/embr.202256380 (PMC10561364; doi:10.15252/embr.202256380)
Supplement: Supplementary file 13 — Source Data for Figure 6 [file EMBR-24-e56380-s005.zip]

Archive with 23 entries (16 files):
- Source Data Figure 6/
- Source Data Figure 6/.DS_Store
- __MACOSX/Source Data Figure 6/._.DS_Store
- Source Data Figure 6/Figure 6F/
- Source Data Figure 6/Figure 6A/
- Source Data Figure 6/README.txt
- __MACOSX/Source Data Figure 6/._README.txt
- Source Data Figure 6/Figure 6B/
- Source Data Figure 6/Figure 6E/
- Source Data Figure 6/Figure 6D/
- Source Data Figure 6/Figure 6C/
- Source Data Figure 6/Figure 6F/Figure 6F.xlsx
- __MACOSX/Source Data Figure 6/Figure 6F/._Figure 6F.xlsx
- Source Data Figure 6/Figure 6A/Figure 6A.xlsx
- __MACOSX/Source Data Figure 6/Figure 6A/._Figure 6A.xlsx
- Source Data Figure 6/Figure 6B/Figure 6B.xlsx
- __MACOSX/Source Data Figure 6/Figure 6B/._Figure 6B.xlsx
- Source Data Figure 6/Figure 6E/Figure 6E.xlsx
- __MACOSX/Source Data Figure 6/Figure 6E/._Figure 6E.xlsx
- Source Data Figure 6/Figure 6D/Figure 6D.xlsx
- __MACOSX/Source Data Figure 6/Figure 6D/._Figure 6D.xlsx
- Source Data Figure 6/Figure 6C/Figure 6C.xlsx
- __MACOSX/Source Data Figure 6/Figure 6C/._Figure 6C.xlsx
