# Supplementary material for: Calculation of ATP production rates using the Seahorse XF Analyzer
Source: EMBO Rep. 2023 Aug 7;24(10):e56380. doi: 10.15252/embr.202256380 (PMC10561364; doi:10.15252/embr.202256380)
Supplement: Supplementary file 13 — Source Data for Figure 6 [file EMBR-24-e56380-s005.zip › Source Data Figure 6/README.txt]

This Figure 6 source data files contains the following data: 

Fig. 6A Ð Representative OCR and ECAR traces for neurons acutely treated with veratridine. Inset: scheme of neurons treated with veratridine and ouabain
Fig. 6B. Ð ATP production rates with neurons treated with veratridine, veratridine with ouabain, and a cocktail of 2-deoxyglucose, iodoacetate, veratridine, and antimycin A
Fig. 6C Ð Static ATP levels after 30 minutes of treatment for neurons treated as in 6B.
Fig. 6D Ð Representative OCR and ECAR traces for human T cells acutely treated with anti-CD3/CD28.
Fig. 6E. Ð ATP production rates with T cells treated with or without anti-CD3/CD28.
Fig. 6F Ð Static ATP levels after 30 minutes of treatment for T cells treated as in 6E.
