# Supplementary material for: Calculation of ATP production rates using the Seahorse XF Analyzer
Source: EMBO Rep. 2023 Aug 7;24(10):e56380. doi: 10.15252/embr.202256380 (PMC10561364; doi:10.15252/embr.202256380)
Supplement: Supplementary file 13 — Source Data for Figure 6 [file EMBR-24-e56380-s005.zip › Source Data Figure 6/Figure 6F/Figure 6F.xlsx]

## Sheet: Figure 6F
		pmol ATP/min/1x10^5 cells
		CONTROL	+BEADS
		642.732	592.122
		884.376	761.75
		492.472	405.968
	AVERAGE	673.193	586.613
	ERROR	114.15	102.7
