# Supplementary material for: Calculation of ATP production rates using the Seahorse XF Analyzer
Source: EMBO Rep. 2023 Aug 7;24(10):e56380. doi: 10.15252/embr.202256380 (PMC10561364; doi:10.15252/embr.202256380)
Supplement: Supplementary file 13 — Source Data for Figure 6 [file EMBR-24-e56380-s005.zip › Source Data Figure 6/Figure 6A/Figure 6A.xlsx]

## Sheet: Figure 6A
	All data in pmol O2/min/1x10^3 cells				All data in mpH/min/1x10^3 cells
	Time (min)	OCR	ERROR		Time (min)	ECAR	ERROR
	1.03	12.9739	0.324348		1.03	2.59393	0.081087
	4.68	12.8217	0.320543		4.68	2.5751	0.0801359
	8.32	33.9957	1.86976		8.32	7.10358	0.46744
	11.97	32.2565	1.77411		11.97	7.1017	0.443527
	15.62	30.963	1.70297		15.62	6.93361	0.425742
