# Supplementary material for: Calculation of ATP production rates using the Seahorse XF Analyzer
Source: EMBO Rep. 2023 Aug 7;24(10):e56380. doi: 10.15252/embr.202256380 (PMC10561364; doi:10.15252/embr.202256380)
Supplement: Supplementary file 13 — Source Data for Figure 6 [file EMBR-24-e56380-s005.zip › Source Data Figure 6/Figure 6B/Figure 6B.xlsx]

## Sheet: Figure 6B
	ATP OxPhos: All data in pmol ATP/min/1x10^3 cells
	Control	Veratridine	Vt + Ouabain	2DG/IAA/Vt./Ouabain
	56.2	157.2	130	6.1
	44.9	160	126.9	4.6
	50.4	153.8	123.4	6.4
	51.7	126.2	114.1	6.3
	40.2	114	90.6	6.7
AVERAGE	48.7	142.2	117	6
ERROR	2.8	9.3	7.1	0.4
	ATP Glyco: All data in pmol ATP/min/1x10^3 cells
	Control	Veratridine	Vt + Ouabain	2DG/IAA/Vt./Ouabain
	12.1	32.2	22.3	4.6
	11.7	33.5	21.6	2.6
	11.3	21.1	16.3	3.3
	11.8	20	15.8	2.9
	9.2	20.1	17.1	2.4
AVERAGE	11.2	25.4	18.6	3.1
ERROR	0.5	3.1	1.4	0.4
