# Supplementary material for: Calculation of ATP production rates using the Seahorse XF Analyzer
Source: EMBO Rep. 2023 Aug 7;24(10):e56380. doi: 10.15252/embr.202256380 (PMC10561364; doi:10.15252/embr.202256380)
Supplement: Supplementary file 13 — Source Data for Figure 6 [file EMBR-24-e56380-s005.zip › Source Data Figure 6/Figure 6E/Figure 6E.xlsx]

## Sheet: Figure 6E
	all data in pmol ATP/min/1x10^3 cells
				ATP OxPhos (BIOLOGICAL REPLICATES)
	ATP OxPhos	ATP Glyco		CONTROL	34.325	43.445	31.575
CONTROL	36.4	9.4		+BEADS	58.28	59.52	46.495
ERROR	3.6	0.8
+BEADS	54.8	34.9		ATP GLYCO (BIOLOGICAL REPLICATES)
ERROR	4.2	2.3		CONTROL	7.99	10.9	9.235
				+BEADS	39.38	32.885	32.335
