# Supplementary material for: Calculation of ATP production rates using the Seahorse XF Analyzer
Source: EMBO Rep. 2023 Aug 7;24(10):e56380. doi: 10.15252/embr.202256380 (PMC10561364; doi:10.15252/embr.202256380)
Supplement: Supplementary file 13 — Source Data for Figure 6 [file EMBR-24-e56380-s005.zip › Source Data Figure 6/Figure 6D/Figure 6D.xlsx]

## Sheet: Figure 6D
		OCR: All data in pmol O2/min/1x10^5 cells
	Time (min)	CONTROL	ERROR	+BEADS	ERROR
	2.47507	9.06653	0.334624	9.30634	0.56562
	11.0451	8.68382	0.436248	9.00595	0.470871
	19.6266	8.65237	0.375044	8.89202	0.477795
	28.2744	10.1586	0.418708	14.9714	0.623013
	36.8537	10.5219	0.490777	15.1798	0.501161
	45.4275	10.5688	0.496553	14.7881	0.464104
	54.0027	10.52	0.505327	14.7243	0.516279
		ECAR: All data in mpH/min/1x10^5 cells
	Time (min)	CONTROL	ERROR	+BEADS	ERROR
	2.47507	2.53345	0.0761954	2.47319	0.0900985
	11.0451	2.48849	0.072587	2.44112	0.0514295
	19.6266	2.36103	0.0710902	2.29061	0.0496969
	28.2744	2.17131	0.0706328	4.51175	0.150605
	36.8537	2.00905	0.0700145	4.67623	0.14256
	45.4275	1.93514	0.0699369	4.64614	0.134197
	54.0027	1.87216	0.0739714	4.64851	0.135599
