# Supplementary material for: Calculation of ATP production rates using the Seahorse XF Analyzer
Source: EMBO Rep. 2023 Aug 7;24(10):e56380. doi: 10.15252/embr.202256380 (PMC10561364; doi:10.15252/embr.202256380)
Supplement: Supplementary file 13 — Source Data for Figure 6 [file EMBR-24-e56380-s005.zip › Source Data Figure 6/Figure 6C/Figure 6C.xlsx]

## Sheet: Figure 6C
	Arbitrary Fluorescence from ATP Glo Assay
	Control	Veratridine	Vt. + Ouabain	Death
	1.78078e+06	1.59592e+06	1665192	17942.2
	2.05343e+06	1873490	1.83761e+06	16105.7
	2.15883e+06	1.99666e+06	2.07671e+06	18785.5
	2.05924e+06	1.94738e+06	1.98014e+06	18355
AVERAGE	2.01307e+06	1.85336e+06	1.88991e+06	17797.1
ERROR	81119.3	89466.9	89567.8	589.504
Normalized	100	92.0664	93.8821	0.884076
ERROR	4.02963	4.4443	4.44931	0.0292838
